# Supplementary material for: Whole-Genome Selective Scans Detect Genes Associated with Cashmere Traits and Climatic Adaptation in Cashmere Goats (Capra hircus) in China
Source: Genes (Basel). 2025 Feb 27;16(3):292. doi: 10.3390/genes16030292 (PMC11942584; doi:10.3390/genes16030292)
Supplement: Supplementary file 1 [file genes-16-00292-s001.zip]

Archive with 1 entries (1 files):
- genes-3397777-supplementary.xlsx
