# Supplementary material for: Whole-Genome Selective Scans Detect Genes Associated with Cashmere Traits and Climatic Adaptation in Cashmere Goats (Capra hircus) in China
Source: Genes (Basel). 2025 Feb 27;16(3):292. doi: 10.3390/genes16030292 (PMC11942584; doi:10.3390/genes16030292)
Supplement: Supplementary file 1 [file genes-16-00292-s001.zip › genes-3397777-supplementary.xlsx]

## Sheet: Table S1
Table S1: Whole sequencing data information of goats in this study
SRR	Id	Depth(X)	Mapping rate	Breed
SRR4064255	LN1	6.24826	0.9989	Liaoning cashmere goat
SRR4107102
SRR4064259	LN2	6.04682	0.9992	Liaoning cashmere goat
SRR4107114
SRR4067780	LN3	8.43054	0.9976	Liaoning cashmere goat
SRR4107116
SRR4067781	LN4	4.77377	0.9991	Liaoning cashmere goat
SRR4107117
SRR4067798	LN5	8.46543	0.9992	Liaoning cashmere goat
SRR4107119
SRR4067799	LN6	4.53189	0.9992	Liaoning cashmere goat
SRR4107120
SRR4068049	LN7	7.03108	0.9976	Liaoning cashmere goat
SRR4107104
SRR4068051	LN8	5.51161	0.9987	Liaoning cashmere goat
SRR4107105
SRR4068052	LN9	4.84098	0.9966	Liaoning cashmere goat
SRR4107106
SRR4068053	LN10	8.38848	0.998	Liaoning cashmere goat
SRR4107107
SRR4068056	LN11	8.04023	0.9992	Liaoning cashmere goat
SRR4107110
SRR4068057	LN12	7.13324	0.9992	Liaoning cashmere goat
SRR4107111
SRR4068058	LN13	7.94446	0.9962	Liaoning cashmere goat
SRR4107112
SRR4051772	ALS1	11.2025	0.9986	Alashan cashmere goat
SRR4096722
SRR4052525	ALS2	12.0115	0.9991	Alashan cashmere goat
SRR4096703
SRR4052590	ALS3	8.93481	0.9985	Alashan cashmere goat
SRR4096725
SRR4053363	ALS4	7.34963	0.9987	Alashan cashmere goat
SRR4096704
SRR4053519	ALS5	5.63674	0.9988	Alashan cashmere goat
SRR4096707
SRR4053642	ALS6	3.14974	0.9985	Alashan cashmere goat
SRR4096720
SRR4096727	ALS7	4.2839	0.9987	Alashan cashmere goat
SRR4052649
SRR4096728	ALS8	3.3393	0.9983	Alashan cashmere goat
SRR4052677
SRR4096730	ALS9	6.5873	0.9972	Alashan cashmere goat
SRR4053244
SRR4051866	ABS1	8.74462	0.9992	Arbus cashmere goat
SRR4101802
SRR4051917	ABS2	8.05497	0.9992	Arbus cashmere goat
SRR4101816
SRR4051928	ABS3	10.0261	0.9993	Arbus cashmere goat
SRR4101818
SRR4051939	ABS4	7.68275	0.9992	Arbus cashmere goat
SRR4101819
SRR4051960	ABS5	5.56524	0.9993	Arbus cashmere goat
SRR4051961
SRR4051964	ABS6	12.5218		Arbus cashmere goat
SRR4101808
SRR4101805	ABS7	4.35861	0.9991	Arbus cashmere goat
SRR4051959
SRR4101814	ABS8	5.77688	0.9992	Arbus cashmere goat
SRR4051874
SRR4101817	ABS9	4.46123	0.999	Arbus cashmere goat
SRR4051919
SRR4101820	ABS10	4.19081	0.9993	Arbus cashmere goat
SRR4051941
SRR4052103	ELS1	9.38261	0.9978	Erlangshan cashmere goat
SRR4101748
SRR4052120	ELS2	4.82381	0.9985	Erlangshan cashmere goat
SRR4101749
SRR4052177	ELS3	5.87193	0.9989	Erlangshan cashmere goat
SRR4101750
SRR4052202	ELS4	4.45352	0.9986	Erlangshan cashmere goat
SRR4101751
SRR4052234	ELS5	5.72995	0.9977	Erlangshan cashmere goat
SRR4101754
SRR4052247	ELS6	6.27781	0.9991	Erlangshan cashmere goat
SRR4053460
SRR4052272	ELS7	7.91983	0.9992	Erlangshan cashmere goat
SRR4101738
SRR4052346	ELS8	9.35118	0.9988	Erlangshan cashmere goat
SRR4101741
SRR4052349	ELS9	11.5979	0.9978	Erlangshan cashmere goat
SRR4101742
SRR4101744	ELS10	7.03553	0.9969	Erlangshan cashmere goat
SRR4052353
SRR5803157	TB1	14.0353	0.9989	Tibetan Cashmere Goat
SRR5803160	TB2	16.9803	0.9991	Tibetan Cashmere Goat
SRR9613731	TB3	7.22157	0.9986	Tibetan Cashmere Goat
SRR9613732	TB4	7.79932	0.9987	Tibetan Cashmere Goat
SRR9613733	TB5	8.99555	0.9983	Tibetan Cashmere Goat
SRR9613734	TB6	8.69049	0.9982	Tibetan Cashmere Goat
HXR0044	CDM1	9.90405	0.9988	chaidamu cashmere goat
HXR0045	CDM2	10.0783	0.9987	chaidamu cashmere goat
HXR0047	CDM3	10.5402	0.9988	chaidamu cashmere goat
HXR0126	CDM4	9.51585	0.9986	chaidamu cashmere goat
HXR0127	CDM5	12.3008	0.9986	chaidamu cashmere goat
HXR0138	CDM6	9.56586	0.9988	chaidamu cashmere goat
HXR0147	CDM7	10.5159	0.9987	chaidamu cashmere goat
HXR0157	CDM8	8.26468	0.9988	chaidamu cashmere goat
HXR0170	CDM9	9.71762	0.9987	chaidamu cashmere goat
HXR0176	CDM10	10.0463	0.999	chaidamu cashmere goat
HXR0186	CDM11	9.10722	0.9987	chaidamu cashmere goat
HXR0370	CDM12	11.3533	0.998	chaidamu cashmere goat
HXR0711	CDM13	11.4562	0.9988	chaidamu cashmere goat
HXR0908	CDM14	9.73322	0.9988	chaidamu cashmere goat
HXR097	CDM15	10.1898	0.9986	chaidamu cashmere goat
HXR0981	CDM16	11.8259	0.999	chaidamu cashmere goat
HXR1166	CDM17	11.0357	0.9989	chaidamu cashmere goat
HXR1167	CDM18	10.0666	0.9984	chaidamu cashmere goat
HXR1321	CDM19	10.3638	0.9988	chaidamu cashmere goat
HXR1630	CDM20	11.463	0.9988	chaidamu cashmere goat
HXR171	CDM21	11.5703	0.9987	chaidamu cashmere goat
HXR1750	CDM22	9.02538	0.9986	chaidamu cashmere goat
HXR2752	CDM23	9.53262	0.9989	chaidamu cashmere goat
HXR2781	CDM24	11.9222	0.9987	chaidamu cashmere goat
HXR3030	CDM25	10.4438	0.9978	chaidamu cashmere goat
HXR3386	CDM26	10.4508	0.999	chaidamu cashmere goat
HXR3388	CDM27	10.4089	0.9989	chaidamu cashmere goat
WMG0004	UC1	15.3129	0.9986	Ujumqin cashmere goat
WMG0006	UC2	14.6502	0.9987	Ujumqin cashmere goat
WMG0007	UC3	11.9013	0.9988	Ujumqin cashmere goat
WMG0008	UC4	13.3342	0.999	Ujumqin cashmere goat
WMG0009	UC5	10.1773	0.9986	Ujumqin cashmere goat
WMG0010	UC6	10.0695	0.9986	Ujumqin cashmere goat
WMG0011	UC7	9.89477	0.9988	Ujumqin cashmere goat
WMG0012	UC8	13.3215	0.999	Ujumqin cashmere goat
WMG0013	UC9	8.49393	0.9981	Ujumqin cashmere goat
WMG0017	UC10	10.8627	0.9986	Ujumqin cashmere goat
SRR13627446	HG1	10.8494	0.9992	Huai goat
SRR13627447	HG2	11.1052	0.9992	Huai goat
SRR13627448	HG3	10.5367	0.9992	Huai goat
SRR13627449	HG4	10.5559	0.9992	Huai goat
SRR13627450	HG5	10.685	0.9992	Huai goat
SRR6246084	LG1	30.9585	0.9973	leizhou goat
SRR6246085	LG2	31.7802	0.9966	leizhou goat
SRR6246086	LG3	32.6311	0.9942	leizhou goat
SRR6246087	LG4	31.5212	0.9954	leizhou goat
SRR6246091	LG5	36.8299	0.9974	leizhou goat
SRR10051499	TS1	11.4824	0.998	tangshan dairy goat
SRR10051500	TS2	26.3369	0.9991	tangshan dairy goat
SRR10051501	TS3	24.4356	0.9989	tangshan dairy goat
SRR10051502	TS4	26.1776	0.9982	tangshan dairy goat
SRR10051503	TS5	30.8243	0.9993	tangshan dairy goat
SRR10051504	TS6	30.3036	0.9989	tangshan dairy goat
SRR10051510	TS7	10.6452	0.9988	tangshan dairy goat
SRR10051515	TS8	9.46752	0.9992	tangshan dairy goat
SRR10051516	TS9	10.1339	0.9971	tangshan dairy goat
SRR10051517	TS10	11.1956	0.9993	tangshan dairy goat
SRR10051518	TS11	9.18131	0.9963	tangshan dairy goat
SRR10051519	TS12	9.13667	0.9982	tangshan dairy goat
SRR10051520	TS13	16.0388	0.9958	tangshan dairy goat
SRR10051521	TS14	23.7232	0.999	tangshan dairy goat
SRR10051522	TS15	9.34671	0.9975	tangshan dairy goat
SRR11744807	LL1	12.972	0.9956	longlin goat
SRR11744808	LL2	14.7314	0.9978	longlin goat
SRR11744809	LL3	11.4899	0.9976	longlin goat
SRR11744810	LL4	11.7542	0.9982	longlin goat
SRR11744811	LL5	16.5375	0.9985	longlin goat
SRR11744812	LL6	13.4286	0.9985	longlin goat
SRR11744813	LL7	12.7191	0.9982	longlin goat
SRR11744814	LL8	14.4811	0.9974	longlin goat
SRR11744815	LL9	10.6891	0.9987	longlin goat
SRR11744816	LL10	10.701	0.9987	longlin goat
SRR11744817	LL11	11.4284	0.9976	longlin goat
SRR11744818	LL12	14.3009	0.9969	longlin goat
SRR11744819	LL13	18.2452	0.9983	longlin goat
SRR11744820	LL14	12.0958	0.9969	longlin goat
SRR11744821	LL15	12.9087	0.9981	longlin goat
CRR576011	GS1	16.5551	0.9988	Guishan goat
CRR576012	GS2	17.3945	0.9986	Guishan goat
CRR576013	GS3	17.4258	0.9986	Guishan goat
CRR576014	GS4	15.4339	0.9988	Guishan goat
CRR576015	GS5	16.2083	0.9988	Guishan goat
CRR576016	GS6	17.115	0.9987	Guishan goat
CRR576017	YS1	19.7987	0.999	Yunshang black goat
CRR576018	YS2	16.0925	0.9991	Yunshang black goat
CRR576019	YS3	19.5766	0.9991	Yunshang black goat
CRR576020	YS4	19.6554	0.9991	Yunshang black goat
CRR576021	YS5	18.4787	0.9991	Yunshang black goat
CRR576022	YS6	16.1721	0.9988	Yunshang black goat
SRR20820390	YN1	21.0562	0.9985	Yunnan black bone
SRR20820391	YN2	20.5281	0.9984	Yunnan black bone
SRR20820392	YN3	18.9455	0.9983	Yunnan black bone
SRR20820393	YN4	22.0865	0.9987	Yunnan black bone
SRR20820394	YN5	20.4446	0.9986	Yunnan black bone
SRR20820396	YN6	20.3071	0.9987	Yunnan black bone
SRR20820397	YN7	23.2152	0.9984	Yunnan black bone
SRR20820398	YN8	19.4217	0.9977	Yunnan black bone
SRR20820401	YN9	20.1803	0.9984	Yunnan black bone
SRR20820402	YN10	23.2043	0.9984	Yunnan black bone
SRR20820405	YN11	23.1003	0.9968	Yunnan black bone
SRR20820407	YN12	23.8412	0.9981	Yunnan black bone
SRR20820408	YN13	20.9156	0.9986	Yunnan black bone
SRR20820409	YN14	18.8289	0.9986	Yunnan black bone
SRR20820410	YN15	23.1747	0.9984	Yunnan black bone
SRR20820412	YN16	17.9363	0.9981	Yunnan black bone
SRR20820413	YN17	19.3991	0.9983	Yunnan black bone
SRR20820415	YN18	19.7799	0.998	Yunnan black bone
SRR20820418	YN19	18.1476	0.9987	Yunnan black bone
SRR20820419	YN20	23.5222	0.9979	Yunnan black bone

## Sheet: Table S2
TableS2: Six climate variables of each population
Populaition	Latitude	Longitude	Bio1( Annual mean temperature/℃)	Bio5(Maximum temperature of warmest month/℃)	Bio6(Minimum temperature of coldest month/℃)	Bio12(Annual precipitation/mm)	Bio13(Precipitation of wettest month/mm)	Bio14(Precipitation of driest month/mm)
LN	40°14'35"N	122°22'40"E	8.62917	26.9	-13.9	679	78	2
LL	24°40'54"N	105°14'22"E	18.45	28.5	5.8	1213	62	2
TS	39°46'44"N	118°32'22"E	11.4667	29.7	-11.1	615	189	6
YN	26°41'33"N	99°31'30"E	8.73333	17.9	-4.6	948	201	3
YS	24°26'05"N	103°27'15"E	15.05	24	2.4	976	33	2
CDM	37°20'42"N	97°22'53"E	4.23333	24.1	-18.5	142	75	2
UC	45°43'51"N	117°38'55"E	1.69167	27.1	-26.2	301	31	1
ELS	40°44'11"N	108°39'08"E	7.2375	30.2	-17.6	223	13	0
ABS	39°14'52"N	107°48'14"E	7.7875	29.7	-16.6	259	198	13
ALS	39°38'50"N	105°06'59"E	8.97083	31.3	-15.5	129	158	15
HG	33°18'13"N	115°10'22"E	15.1417	31.7	-3.2	848	233	14
LG	20°39'59"N	110°04'59"E	23.9917	32.5	13.9	1676	192	13
TB	33°58'30"N	80°33'31"E	-1.54167	18.9	-21.9	32	188	14
GS	24°46'09"N	103°25'31"E	13.9875	23.3	0.9	996	285	21

## Sheet: Table S3
Table S3: The top 5% of candidate genes under selection in cashmere goats by FST
GENE	CHR	STRAT	END	FST
BTD	1	152500000	152600000	0.0823332
CCT8	1	5450000	5550000	0.0995389
CHST2	1	125400000	125500000	0.0816619
DSCAM	1	140250000	140350000	0.0953334
DSCAM	1	140300000	140400000	0.142763
DSCAM	1	140350000	140450000	0.121487
GRIK1	1	4850000	4950000	0.084476
LOC102179814	1	96700000	96800000	0.108181
LOC102179814	1	96750000	96850000	0.110787
LOC108636233	1	5450000	5550000	0.0995389
NCAM2	1	14000000	14100000	0.0869604
NCAM2	1	14050000	14150000	0.0898651
NLGN1	1	93150000	93250000	0.0961314
NLGN1	1	93200000	93300000	0.0843921
PHC3	1	96700000	96800000	0.108181
PHC3	1	96750000	96850000	0.110787
PLCH1	1	111650000	111750000	0.0902401
PLCH1	1	111700000	111800000	0.134411
PLCH1	1	111750000	111850000	0.127329
PRKCI	1	96700000	96800000	0.108181
RSRC1	1	108550000	108650000	0.126129
RSRC1	1	108600000	108700000	0.141874
RSRC1	1	108650000	108750000	0.161308
RSRC1	1	108700000	108800000	0.188866
RSRC1	1	108750000	108850000	0.221295
RSRC1	1	108800000	108900000	0.288696
RSRC1	1	108850000	108950000	0.304667
RSRC1	1	108900000	109000000	0.18205
RSRC1	1	108950000	109050000	0.110343
SATB1	1	155250000	155350000	0.0928445
SHOX2	1	108900000	109000000	0.18205
SHOX2	1	108950000	109050000	0.110343
USP16	1	5450000	5550000	0.0995389
ZBTB20	1	58750000	58850000	0.0806139
DAPL1	2	98700000	98800000	0.104322
GULP1	2	128350000	128450000	0.10178
IFNLR1	2	7100000	7200000	0.104732
IFNLR1	2	7150000	7250000	0.165615
IFNLR1	2	7200000	7300000	0.114789
IL22RA1	2	7100000	7200000	0.104732
IL22RA1	2	7150000	7250000	0.165615
MYO3B	2	110000000	110100000	0.112712
MYO3B	2	110050000	110150000	0.0831347
MYOM3	2	7100000	7200000	0.104732
PIKFYVE	2	39250000	39350000	0.08069
CHD1L	3	98150000	98250000	0.0804147
LOC102184867	3	34750000	34850000	0.0809069
LOC102191099	3	34750000	34850000	0.0809069
SLAMF1	3	110900000	111000000	0.0831559
SPAG17	3	95300000	95400000	0.120384
SPAG17	3	95350000	95450000	0.152613
SPAG17	3	95400000	95500000	0.114436
TGFBR3	3	68900000	69000000	0.0789923
VAV3	3	85100000	85200000	0.0870839
VAV3	3	85150000	85250000	0.0902958
WDR3	3	95300000	95400000	0.120384
WDR36	7	400000	500000	0.104541
WDR36	7	500000	600000	0.0985041
CNTNAP2	4	10500000	10600000	0.0818644
CUL1	4	8700000	8800000	0.0955009
HDAC9	4	93700000	93800000	0.0867584
HDAC9	4	93750000	93850000	0.08939
LOC106502017	4	90500000	90600000	0.102513
NAMPT	4	72850000	72950000	0.11933
NAMPT	4	72900000	73000000	0.11864
RELN	4	75050000	75150000	0.0979055
SEPT7	4	58900000	59000000	0.0840089
TRIL	4	52950000	53050000	0.12538
TRIL	4	53000000	53100000	0.110766
ADM2	5	118650000	118750000	0.0836554
ADM2	5	118700000	118800000	0.107145
ARSA	5	118800000	118900000	0.0900846
FARSA	7	97950000	98050000	0.0828002
FARSA	7	98000000	98100000	0.0816979
CACNA1C	5	107550000	107650000	0.0897905
CACNA1C	5	107600000	107700000	0.118364
CACNA1C	5	107650000	107750000	0.0931652
CHKB	5	118750000	118850000	0.0953706
CHKB	5	118800000	118900000	0.0900846
CPT1B	5	118750000	118850000	0.0953706
CPT1B	5	118800000	118900000	0.0900846
DENND6B	5	118650000	118750000	0.0836554
DENND6B	5	118700000	118800000	0.107145
IL17RA	5	107650000	107750000	0.0931652
LMF2	5	118700000	118800000	0.107145
LMF2	5	118750000	118850000	0.0953706
LOC102189751	5	118700000	118800000	0.107145
LOC102189751	5	118750000	118850000	0.0953706
LRP1	5	55550000	55650000	0.0918808
MAPK8IP2	5	118800000	118900000	0.0900846
MIOX	5	118650000	118750000	0.0836554
MIOX	5	118700000	118800000	0.107145
MUC19	5	39800000	39900000	0.0903107
MUC19	5	39850000	39950000	0.10417
NCAPH2	5	118700000	118800000	0.107145
NCAPH2	5	118750000	118850000	0.0953706
NXPH4	5	55550000	55650000	0.0918808
ODF3B	5	118700000	118800000	0.107145
ODF3B	5	118750000	118850000	0.0953706
PPP6R2	5	118650000	118750000	0.0836554
SYCE3	5	118750000	118850000	0.0953706
SYCE3	5	118800000	118900000	0.0900846
SYNGR1	5	109650000	109750000	0.0840555
SYNGR1	5	109700000	109800000	0.124501
TAB1	5	109700000	109800000	0.124501
ADD1	6	116600000	116700000	0.111299
ADD1	6	116650000	116750000	0.187346
ADD1	6	116700000	116800000	0.228994
C6H4orf22	6	95400000	95500000	0.371684
C6H4orf22	6	95450000	95550000	0.38166
C6H4orf22	6	95500000	95600000	0.32437
C6H4orf22	6	95550000	95650000	0.198894
C6H4orf22	6	95600000	95700000	0.139083
C6H4orf22	6	95650000	95750000	0.109557
FGF5	6	95350000	95450000	0.270769
FGF5	6	95400000	95500000	0.371684
GRID2	6	31550000	31650000	0.0932642
GRID2	6	31650000	31750000	0.0829481
GRID2	6	31700000	31800000	0.103275
GRK4	6	116700000	116800000	0.228994
GRK4	6	116750000	116850000	0.223509
GRK4	6	116800000	116900000	0.0989059
HTT	6	116750000	116850000	0.223509
HTT	6	116800000	116900000	0.0989059
HTT	6	116850000	116950000	0.0827886
LOC108636244	6	116650000	116750000	0.187346
LOC108636244	6	116700000	116800000	0.228994
LRPAP1	6	115500000	115600000	0.109279
LRPAP1	6	115550000	115650000	0.137595
MFSD10	6	116650000	116750000	0.187346
MFSD10	6	116700000	116800000	0.228994
NOP14	6	116650000	116750000	0.187346
NOP14	6	116700000	116800000	0.228994
NOP14	6	116750000	116850000	0.223509
RGS12	6	115500000	115600000	0.109279
RGS12	6	115550000	115650000	0.137595
RGS12	6	115600000	115700000	0.0946285
CAPS	7	91950000	92050000	0.134296
CATSPERD	7	91850000	91950000	0.0861331
CATSPERD	7	91900000	92000000	0.138994
CATSPERD	7	91950000	92050000	0.134296
DUS3L	7	91900000	92000000	0.138994
DUS3L	7	91950000	92050000	0.134296
FLT4	7	108200000	108300000	0.0932265
GRAMD3	7	83200000	83300000	0.0914332
GRAMD3	7	83250000	83350000	0.0814673
LOC102169376	7	100200000	100300000	0.114286
LOC102169376	7	100250000	100350000	0.0844303
LOC102170309	7	100250000	100350000	0.0844303
LOC102170865	7	100200000	100300000	0.114286
LOC102170865	7	100250000	100350000	0.0844303
LOC102171141	7	100200000	100300000	0.114286
LOC102171141	7	100250000	100350000	0.0844303
LOC108636381	7	83200000	83300000	0.0914332
LOC108636381	7	83250000	83350000	0.0814673
LOC108636448	7	100250000	100350000	0.0844303
NDUFA11	7	91950000	92050000	0.134296
NRTN	7	91900000	92000000	0.138994
NRTN	7	91950000	92050000	0.134296
PRR22	7	91900000	92000000	0.138994
PRR22	7	91950000	92050000	0.134296
RANBP3	7	91950000	92050000	0.134296
VMAC	7	91950000	92050000	0.134296
ACP1	8	112350000	112450000	0.0807855
ACP1	8	112400000	112500000	0.0874468
ACP1	8	112450000	112550000	0.117196
ADAMTSL1	8	25200000	25300000	0.116462
ADAMTSL1	8	25250000	25350000	0.109704
ADAMTSL1	8	25300000	25400000	0.100348
ADAMTSL1	8	25350000	25450000	0.0841391
CDCA2	8	72500000	72600000	0.100894
FAM150B	8	112350000	112450000	0.0807855
FAM150B	8	112400000	112500000	0.0874468
FAM221B	8	59700000	59800000	0.0822657
KCTD9	8	72500000	72600000	0.100894
LOC102174842	8	22600000	22700000	0.080971
LOC102174842	8	22650000	22750000	0.0991181
LOC102175959	8	70150000	70250000	0.110867
LOC106502417	8	64250000	64350000	0.203361
LOC106502417	8	64300000	64400000	0.249523
LOC106502417	8	64350000	64450000	0.143613
LOC106502417	8	64400000	64500000	0.0969733
LOC108636612	8	22650000	22750000	0.0991181
LOC108636613	8	22650000	22750000	0.0991181
LOC108636615	8	22650000	22750000	0.0991181
SH3YL1	8	112400000	112500000	0.0874468
SH3YL1	8	112450000	112550000	0.117196
LAMA2	9	54500000	54600000	0.0809684
ADAM21	10	20900000	21000000	0.182902
ADAM21	10	20950000	21050000	0.247547
ADCY4	10	80500000	80600000	0.0785148
ADCY4	10	80550000	80650000	0.117217
ANKRD31	10	94650000	94750000	0.124233
CIDEB	10	80500000	80600000	0.0785148
CIDEB	10	80550000	80650000	0.117217
COL4A3BP	10	94300000	94400000	0.0863973
COL4A3BP	10	94350000	94450000	0.165549
COL4A3BP	10	94400000	94500000	0.10197
DHRS1	10	80500000	80600000	0.0785148
DHRS1	10	80550000	80650000	0.117217
DHRS13	19	20100000	20200000	0.0876796
DHRS7	10	30800000	30900000	0.0837388
DHRS7	10	30850000	30950000	0.10772
GATM	10	38050000	38150000	0.0810097
GCNT4	10	94650000	94750000	0.124233
GCNT4	10	94700000	94800000	0.174233
HMGCR	10	94400000	94500000	0.10197
LOC102179204	10	20900000	21000000	0.182902
LOC102179204	10	20950000	21050000	0.247547
LOC108636845	10	94650000	94750000	0.124233
LOC108636845	10	94700000	94800000	0.174233
LOC108636944	10	20900000	21000000	0.182902
LOC108636944	10	20950000	21050000	0.247547
LOC108636944	10	21000000	21100000	0.0955814
LOC108636945	10	20950000	21050000	0.247547
LOC108636945	10	21000000	21100000	0.0955814
LOC108637011	10	80550000	80650000	0.117217
LOC108637011	10	80600000	80700000	0.105057
LTB4R2	10	80500000	80600000	0.0785148
LTB4R	10	80500000	80600000	0.0785148
LTB4R2	10	80550000	80650000	0.117217
LTB4R	10	80550000	80650000	0.117217
LTB4R2	10	80500000	80600000	0.0785148
LTB4R2	10	80550000	80650000	0.117217
NFATC4	10	80550000	80650000	0.117217
NFATC4	10	80600000	80700000	0.105057
NOP9	10	80500000	80600000	0.0785148
NOP9	10	80550000	80650000	0.117217
POLK	10	94300000	94400000	0.0863973
RIPK3	10	80500000	80600000	0.0785148
RIPK3	10	80550000	80650000	0.117217
RIPK3	10	80600000	80700000	0.105057
TTLL5	10	16150000	16250000	0.0864816
BIRC6	11	14950000	15050000	0.0938564
BIRC6	11	15000000	15100000	0.079478
BRE	11	71050000	71150000	0.0860578
BRE	11	71250000	71350000	0.0843871
CACNA1B	11	105450000	105550000	0.13624
CACNA1B	11	105500000	105600000	0.123946
CACNA1B	11	105550000	105650000	0.100386
DPY30	11	14450000	14550000	0.113287
DPY30	11	14500000	14600000	0.0818619
FOSL2	11	71050000	71150000	0.0860578
LMX1B	11	96850000	96950000	0.0847983
LMX1B	11	96900000	97000000	0.104316
LMX1B	11	96950000	97050000	0.172991
LMX1B	11	97000000	97100000	0.120266
LOC102172165	11	71050000	71150000	0.0860578
LOC108637104	11	14950000	15050000	0.0938564
LOC108637104	11	15000000	15100000	0.079478
LRRTM4	11	58850000	58950000	0.0857517
LRRTM4	11	58900000	59000000	0.1385
LRRTM4	11	58950000	59050000	0.160639
LRRTM4	11	59000000	59100000	0.135935
LTBP1	11	15250000	15350000	0.139536
LTBP1	11	15300000	15400000	0.0908289
MEMO1	11	14350000	14450000	0.109213
MEMO1	11	14400000	14500000	0.129592
MEMO1	11	14450000	14550000	0.113287
MEMO1	11	14500000	14600000	0.0818619
SPAST	11	14500000	14600000	0.0818619
TET3	11	10350000	10450000	0.104808
TET3	11	10400000	10500000	0.0796627
TTC27	11	14950000	15050000	0.0938564
TTC27	11	15000000	15100000	0.079478
TTC27	11	15200000	15300000	0.118875
LOC102173859	12	14650000	14750000	0.104197
LOC102173859	12	14700000	14800000	0.137773
LOC102173859	12	14750000	14850000	0.0786713
LOC102180841	12	15550000	15650000	0.0895841
LOC102181111	12	15150000	15250000	0.0880889
LOC102185892	12	14650000	14750000	0.104197
LOC102187143	12	57500000	57600000	0.20252
LOC102187143	12	57550000	57650000	0.207336
LOC108637254	12	14300000	14400000	0.082817
LOC108637254	12	14350000	14450000	0.082817
NEK3	12	65100000	65200000	0.0908741
RXFP2	12	57350000	57450000	0.125654
RXFP2	12	57400000	57500000	0.163182
RXFP2	12	57450000	57550000	0.194275
RXFP2	12	57500000	57600000	0.20252
CHD6	13	69500000	69600000	0.0925567
CTCFL	13	57950000	58050000	0.0893483
FAM107B	13	28450000	28550000	0.0964875
LBP	13	66750000	66850000	0.0817003
LBP	13	66800000	66900000	0.0800646
LOC102171438	13	10500000	10600000	0.08254
LOC102178346	13	19350000	19450000	0.0867874
LOC102178346	13	19400000	19500000	0.100942
NINL	13	10500000	10600000	0.08254
PAX1	13	40200000	40300000	0.113713
PAX1	13	40250000	40350000	0.091174
PTPRT	13	70550000	70650000	0.10293
PTPRT	13	70600000	70700000	0.0876316
RAE1	13	58000000	58100000	0.11859
RAE1	13	58050000	58150000	0.0959758
RBM38	13	58000000	58100000	0.11859
RBM38	13	58050000	58150000	0.0959758
SPO11	13	58050000	58150000	0.0959758
ZEB1	13	33100000	33200000	0.100531
ZEB1	13	33150000	33250000	0.117245
ZEB1	13	33200000	33300000	0.103822
ZEB1	13	33300000	33400000	0.113593
FZD6	14	20950000	21050000	0.081584
OXR1	14	23950000	24050000	0.0805639
OXR1	14	24000000	24100000	0.110837
OXR1	14	24050000	24150000	0.0827037
PDE7A	14	51850000	51950000	0.0785202
STK3	14	16500000	16600000	0.147724
STK3	14	16550000	16650000	0.128046
ANAPC15	15	31600000	31700000	0.0905605
FOLR1	15	31550000	31650000	0.0841511
FOLR1	15	31600000	31700000	0.0905605
FOLR2	15	31550000	31650000	0.0841511
FOLR2	15	31600000	31700000	0.0905605
INPPL1	15	31550000	31650000	0.0841511
INPPL1	15	31600000	31700000	0.0905605
LAMTOR1	15	31600000	31700000	0.0905605
LOC102173402	15	34250000	34350000	0.085418
LOC102173673	15	34250000	34350000	0.085418
LOC102173865	15	31600000	31700000	0.0905605
LOC102174322	15	31550000	31650000	0.0841511
LOC102174322	15	31600000	31700000	0.0905605
LOC102180409	15	34250000	34350000	0.085418
LOC102180689	15	34250000	34350000	0.085418
LOC102180954	15	34250000	34350000	0.085418
RRM1	15	32250000	32350000	0.0985424
SOX6	15	46000000	46100000	0.104095
SOX6	15	46050000	46150000	0.115652
SOX6	15	46100000	46200000	0.0912699
STIM1	15	32250000	32350000	0.0985424
AKT3	16	31850000	31950000	0.0789443
AKT3	16	31900000	32000000	0.0893043
AKT3	16	31950000	32050000	0.0787689
AKT3	16	32000000	32100000	0.079094
CHML	16	33650000	33750000	0.0905738
TMEM201	16	42300000	42400000	0.0924345
TMEM201	16	42350000	42450000	0.0892265
WDR64	16	33650000	33750000	0.0905738
B3GNT4	17	17950000	18050000	0.158229
B3GNT4	17	18000000	18100000	0.140719
B3GNT4	17	18050000	18150000	0.110564
CCDC117	17	2950000	3050000	0.107963
CCDC117	17	3000000	3100000	0.143833
CCDC117	17	3050000	3150000	0.167999
HVCN1	17	16600000	16700000	0.0959684
HVCN1	17	16650000	16750000	0.111465
KMT5A	17	18900000	19000000	0.0808224
KMT5A	17	18950000	19050000	0.157485
KMT5A	17	19000000	19100000	0.168347
LRRC43	17	17950000	18050000	0.158229
LRRC43	17	18000000	18100000	0.140719
MLXIP	17	17900000	18000000	0.0935727
MLXIP	17	17950000	18050000	0.158229
MLXIP	17	18000000	18100000	0.140719
RILPL2	17	18950000	19050000	0.157485
RILPL2	17	19000000	19100000	0.168347
TCTN1	17	16650000	16750000	0.111465
TTC28	17	3050000	3150000	0.167999
TTC28	17	3100000	3200000	0.0947944
TTC28	17	3150000	3250000	0.0796149
TTC28	17	3200000	3300000	0.094182
TTC28	17	3250000	3350000	0.105631
TTC28	17	3300000	3400000	0.0885263
XBP1	17	2950000	3050000	0.107963
XBP1	17	3000000	3100000	0.143833
ZNRF3	17	2900000	3000000	0.0835659
ZNRF3	17	2950000	3050000	0.107963
ZNRF3	17	3000000	3100000	0.143833
CENPBD1	18	16050000	16150000	0.118216
CENPBD1	18	16100000	16200000	0.0795348
DEF8	18	16050000	16150000	0.118216
DEF8	18	16100000	16200000	0.0795348
JPH3	18	14550000	14650000	0.0785815
LOC102168439	18	60850000	60950000	0.0809693
LOC102168713	18	60850000	60950000	0.0809693
LOC102181148	18	16050000	16150000	0.118216
LOC102181148	18	16100000	16200000	0.0795348
LOC102181419	18	16050000	16150000	0.118216
LOC102181419	18	16100000	16200000	0.0795348
LOC102191034	18	59700000	59800000	0.0784688
LOC102191034	18	59750000	59850000	0.0797274
LOC102191785	18	60050000	60150000	0.0900269
LOC102191785	18	60100000	60200000	0.121593
LOC102191785	18	60150000	60250000	0.0860407
LOC108638024	18	60000000	60100000	0.08194
LOC108638024	18	60050000	60150000	0.0900269
LOC108638025	18	60150000	60250000	0.0860407
SPIRE2	18	16050000	16150000	0.118216
TCF25	18	16050000	16150000	0.118216
TCF25	18	16100000	16200000	0.0795348
VAC14	18	2650000	2750000	0.0977564
FN3K	19	49400000	49500000	0.0874592
FN3KRP	19	49400000	49500000	0.0874592
FN3KRP	19	49400000	49500000	0.0874592
MSI2	19	7950000	8050000	0.0822437
MSI2	19	8000000	8100000	0.109668
PTRH2	19	10250000	10350000	0.0805578
PTRH2	19	10300000	10400000	0.0928581
SMG6	19	22850000	22950000	0.12441
SMG6	19	22900000	23000000	0.196314
SMG6	19	22950000	23050000	0.150724
TBCD	19	49350000	49450000	0.0880576
TBCD	19	49400000	49500000	0.0874592
ZNF750	19	49350000	49450000	0.0880576
ZNF750	19	49400000	49500000	0.0874592
ANKH	20	58400000	58500000	0.0866138
FAM105A	20	58400000	58500000	0.0866138
LOC108638413	20	58400000	58500000	0.0866138
NPR3	20	40800000	40900000	0.102014
NPR3	20	40850000	40950000	0.142424
NPR3	20	40900000	41000000	0.0894802
OTULIN	20	58400000	58500000	0.0866138
CTAGE5	21	48650000	48750000	0.0845022
DEGS2	21	64300000	64400000	0.0956114
EVL	21	64200000	64300000	0.106264
EVL	21	64250000	64350000	0.102878
EVL	21	64300000	64400000	0.0956114
FBXO33	21	48650000	48750000	0.0845022
JAG2	21	68900000	69000000	0.120122
LOC102168903	21	68950000	69050000	0.148361
LOC102168903	21	69000000	69100000	0.114279
LOC102168903	21	69050000	69150000	0.14228
LOC102168903	21	69100000	69200000	0.0848902
LOC102179658	21	68900000	69000000	0.120122
LOC102179658	21	68950000	69050000	0.148361
LOC102180801	21	19350000	19450000	0.102856
LOC102181340	21	19350000	19450000	0.102856
LOC102181632	21	19350000	19450000	0.102856
LOC102185461	21	68950000	69050000	0.148361
LOC102185461	21	69000000	69100000	0.114279
LOC102185461	21	69050000	69150000	0.14228
LOC102185461	21	69100000	69200000	0.0848902
LOC102188715	21	48650000	48750000	0.0845022
LOC102191230	21	68950000	69050000	0.148361
LOC102191230	21	69000000	69100000	0.114279
LOC102191415	21	68950000	69050000	0.148361
LOC102191415	21	69000000	69100000	0.114279
LOC106503980	21	69050000	69150000	0.14228
LOC106503980	21	69100000	69200000	0.0848902
LOC108638495	21	68900000	69000000	0.120122
LOC108638495	21	68950000	69050000	0.148361
LOC108638496	21	69050000	69150000	0.14228
LOC108638496	21	69100000	69200000	0.0848902
MIR342	21	64250000	64350000	0.102878
MIR342	21	64300000	64400000	0.0956114
SEMA4B	21	20800000	20900000	0.0833227
BAC5	22	51600000	51700000	0.113663
BAC5	22	51650000	51750000	0.197493
BAC7.5	22	51600000	51700000	0.113663
BAC7.5	22	51650000	51750000	0.197493
CACNA2D2	22	49850000	49950000	0.130148
CACNA2D2	22	49900000	50000000	0.142151
CACNA2D2	22	49950000	50050000	0.137668
CACNA2D2	22	50000000	50100000	0.128207
CACNA2D2	22	50050000	50150000	0.0821201
CCR3	22	53100000	53200000	0.0960687
CCR3	22	53150000	53250000	0.106962
FHIT	22	40800000	40900000	0.0930289
FOXP1	22	30050000	30150000	0.106233
FOXP1	22	30100000	30200000	0.13331
FOXP1	22	30150000	30250000	0.141795
FOXP1	22	30200000	30300000	0.127726
FOXP1	22	30250000	30350000	0.0804228
KIF9	22	52350000	52450000	0.0784605
LOC102169231	22	51550000	51650000	0.103199
LOC102169231	22	51600000	51700000	0.113663
LOC102173511	22	52350000	52450000	0.0784605
LOC102179713	22	53150000	53250000	0.106962
LOC102179713	22	53200000	53300000	0.0875926
LOC102179993	22	53150000	53250000	0.106962
LOC102179993	22	53200000	53300000	0.0875926
LOC102181444	22	51600000	51700000	0.113663
LOC102181444	22	51650000	51750000	0.197493
MAP28	22	51600000	51700000	0.113663
MAP28	22	51650000	51750000	0.197493
MAP34-B	22	51550000	51650000	0.103199
MAP34-B	22	51600000	51700000	0.113663
NME6	22	51550000	51650000	0.103199
NME6	22	51600000	51700000	0.113663
PTPRG	22	39050000	39150000	0.0906142
PTPRG	22	39100000	39200000	0.0919214
SPINK8	22	51550000	51650000	0.103199
SPINK8	22	51600000	51700000	0.113663
CCDC167	23	37400000	37500000	0.079206
CMTR1	23	37400000	37500000	0.079206
LOC102174170	23	23950000	24050000	0.0785366
LOC102174444	23	23950000	24050000	0.0785366
LOC102174708	23	23950000	24050000	0.0785366
KIAA1468	24	60800000	60900000	0.0897265
LDLRAD4	24	43650000	43750000	0.0975893
LOC102180556	24	61950000	62050000	0.146616
LOC102180556	24	62000000	62100000	0.156444
LOC102184299	24	62000000	62100000	0.156444
LOC108633802	24	62000000	62100000	0.156444
LOC108633803	24	62000000	62100000	0.156444
LOC108633804	24	62000000	62100000	0.156444
NEDD4L	24	57300000	57400000	0.120848
PTPRM	24	40600000	40700000	0.156513
PTPRM	24	40650000	40750000	0.180922
PTPRM	24	40700000	40800000	0.0886456
PTPRM	24	40800000	40900000	0.0793937
SERPINB12	24	61950000	62050000	0.146616
SERPINB12	24	62000000	62100000	0.156444
AXIN1	25	250000	350000	0.0804839
BAIAP2L1	25	38600000	38700000	0.0834321
EME2	25	1200000	1300000	0.0848438
EME2	25	1250000	1350000	0.102171
GPRC5B	25	17300000	17400000	0.140413
HAGH	25	1200000	1300000	0.0848438
HAGH	25	1250000	1350000	0.102171
HN1L	25	1200000	1300000	0.0848438
IGFALS	25	1200000	1300000	0.0848438
IGFALS	25	1250000	1350000	0.102171
IQCK	25	17300000	17400000	0.140413
LOC102181832	25	33900000	34000000	0.0932346
LOC102191011	25	37400000	37500000	0.104577
LOC102191011	25	37450000	37550000	0.0934089
LOC102191297	25	37400000	37500000	0.104577
MAPK8IP3	25	1200000	1300000	0.0848438
MAPK8IP3	25	1250000	1350000	0.102171
MRPL28	25	250000	350000	0.0804839
MRPS34	25	1200000	1300000	0.0848438
MRPS34	25	1250000	1350000	0.102171
NME3	25	1200000	1300000	0.0848438
NME3	25	1250000	1350000	0.102171
NUBP2	25	1200000	1300000	0.0848438
NUBP2	25	1250000	1350000	0.102171
SPSB3	25	1200000	1300000	0.0848438
SPSB3	25	1250000	1350000	0.102171
TMEM8A	25	250000	350000	0.0804839
TMEM8A	25	300000	400000	0.15897
ACADSB	26	9150000	9250000	0.0838688
ACADSB	26	9200000	9300000	0.082269
HPS1	26	32050000	32150000	0.0968189
HPS1	26	32100000	32200000	0.0976678
HPSE2	26	31500000	31600000	0.0792991
HPSE2	26	31550000	31650000	0.081567
HPSE2	26	32050000	32150000	0.0968189
IKZF5	26	9150000	9250000	0.0838688
IKZF5	26	9200000	9300000	0.082269
LOC102170579	26	9200000	9300000	0.082269
LOC102170579	26	9250000	9350000	0.092908
LOC102170850	26	9200000	9300000	0.082269
LOC102170850	26	9250000	9350000	0.092908
LOC102176388	26	9200000	9300000	0.082269
LOC102176388	26	9250000	9350000	0.092908
LOC102186455	26	48650000	48750000	0.0792616
PRKG1	26	43900000	44000000	0.0863978
PSTK	26	9150000	9250000	0.0838688
PSTK	26	9200000	9300000	0.082269
PSTK	26	9250000	9350000	0.092908
PYROXD2	26	32050000	32150000	0.0968189
PYROXD2	26	32100000	32200000	0.0976678
PYROXD2	26	32150000	32250000	0.0789781
ANK3	28	29300000	29400000	0.0932091
ANK3	28	29350000	29450000	0.101044
ANK3	28	29400000	29500000	0.0824727
COG2	28	0	100000	0.162015
COG2	28	50000	150000	0.111432
CTNNA3	28	21850000	21950000	0.0843191
CTNNA3	28	21900000	22000000	0.0986517
LOC108634128	28	0	100000	0.162015
MICU1	28	17150000	17250000	0.0784859
ALG8	29	17300000	17400000	0.0973634
ALG8	29	17350000	17450000	0.0997759
DLG2	29	9950000	10050000	0.111896
DLG2	29	10000000	10100000	0.0956077
HRAS	29	45850000	45950000	0.0917275
LMNTD2	29	45850000	45950000	0.0917275
LOC100860781	29	25800000	25900000	0.0895713
LOC102168428	29	25800000	25900000	0.0895713
LOC102168609	29	39950000	40050000	0.0850216
LOC102168699	29	25800000	25900000	0.0895713
LOC102168979	29	25800000	25900000	0.0895713
LOC102174470	29	42150000	42250000	0.0849395
LOC102174470	29	42200000	42300000	0.080152
LOC102183041	29	18150000	18250000	0.0975322
LOC102183041	29	18200000	18300000	0.1638
LOC102183041	29	18250000	18350000	0.220913
LOC102183041	29	18300000	18400000	0.13486
LOC102187376	29	25800000	25900000	0.0895713
LOC106503728	29	25800000	25900000	0.0895713
LOC108633235	29	42150000	42250000	0.0849395
LOC108633235	29	42200000	42300000	0.080152
LOC108633253	29	46250000	46350000	0.134393
LOC108633253	29	46300000	46400000	0.107701
LOC108634204	29	42150000	42250000	0.0849395
LOC108634208	29	45850000	45950000	0.0917275
LOC108634246	29	46250000	46350000	0.134393
LOC108634246	29	46300000	46400000	0.107701
LRRC56	29	45850000	45950000	0.0917275
MUC6	29	46250000	46350000	0.134393
NDUFC2	29	17350000	17450000	0.0997759
PHRF1	29	45850000	45950000	0.0917275
RASSF7	29	45850000	45950000	0.0917275
THRSP	29	17350000	17450000	0.0997759
BTD	1	152500000	152600000	0.0823332
CCT8	1	5450000	5550000	0.0995389
CHST2	1	125400000	125500000	0.0816619
DSCAM	1	140250000	140350000	0.0953334
DSCAM	1	140300000	140400000	0.142763
DSCAM	1	140350000	140450000	0.121487
GRIK1	1	4850000	4950000	0.084476
LOC102179814	1	96700000	96800000	0.108181
LOC102179814	1	96750000	96850000	0.110787
LOC108636233	1	5450000	5550000	0.0995389
NCAM2	1	14000000	14100000	0.0869604
NCAM2	1	14050000	14150000	0.0898651
NLGN1	1	93150000	93250000	0.0961314
NLGN1	1	93200000	93300000	0.0843921
PHC3	1	96700000	96800000	0.108181
PHC3	1	96750000	96850000	0.110787
PLCH1	1	111650000	111750000	0.0902401
PLCH1	1	111700000	111800000	0.134411
PLCH1	1	111750000	111850000	0.127329
PRKCI	1	96700000	96800000	0.108181
RSRC1	1	108550000	108650000	0.126129
RSRC1	1	108600000	108700000	0.141874
RSRC1	1	108650000	108750000	0.161308
RSRC1	1	108700000	108800000	0.188866
RSRC1	1	108750000	108850000	0.221295
RSRC1	1	108800000	108900000	0.288696
RSRC1	1	108850000	108950000	0.304667
RSRC1	1	108900000	109000000	0.18205
RSRC1	1	108950000	109050000	0.110343
SATB1	1	155250000	155350000	0.0928445
SHOX2	1	108900000	109000000	0.18205
SHOX2	1	108950000	109050000	0.110343
USP16	1	5450000	5550000	0.0995389
ZBTB20	1	58750000	58850000	0.0806139
DAPL1	2	98700000	98800000	0.104322
GULP1	2	128350000	128450000	0.10178
IFNLR1	2	7100000	7200000	0.104732
IFNLR1	2	7150000	7250000	0.165615
IFNLR1	2	7200000	7300000	0.114789
IL22RA1	2	7100000	7200000	0.104732
IL22RA1	2	7150000	7250000	0.165615
MYO3B	2	110000000	110100000	0.112712
MYO3B	2	110050000	110150000	0.0831347
MYOM3	2	7100000	7200000	0.104732
PIKFYVE	2	39250000	39350000	0.08069
CHD1L	3	98150000	98250000	0.0804147
LOC102184867	3	34750000	34850000	0.0809069
LOC102191099	3	34750000	34850000	0.0809069
SLAMF1	3	110900000	111000000	0.0831559
SPAG17	3	95300000	95400000	0.120384
SPAG17	3	95350000	95450000	0.152613
SPAG17	3	95400000	95500000	0.114436
TGFBR3	3	68900000	69000000	0.0789923
VAV3	3	85100000	85200000	0.0870839
VAV3	3	85150000	85250000	0.0902958
WDR3	3	95300000	95400000	0.120384
WDR36	7	400000	500000	0.104541
WDR36	7	500000	600000	0.0985041
CNTNAP2	4	10500000	10600000	0.0818644
CUL1	4	8700000	8800000	0.0955009
HDAC9	4	93700000	93800000	0.0867584
HDAC9	4	93750000	93850000	0.08939
LOC106502017	4	90500000	90600000	0.102513
NAMPT	4	72850000	72950000	0.11933
NAMPT	4	72900000	73000000	0.11864
RELN	4	75050000	75150000	0.0979055
SEPT7	4	58900000	59000000	0.0840089
TRIL	4	52950000	53050000	0.12538
TRIL	4	53000000	53100000	0.110766
ADM2	5	118650000	118750000	0.0836554
ADM2	5	118700000	118800000	0.107145
ARSA	5	118800000	118900000	0.0900846
FARSA	7	97950000	98050000	0.0828002
FARSA	7	98000000	98100000	0.0816979
CACNA1C	5	107550000	107650000	0.0897905
CACNA1C	5	107600000	107700000	0.118364
CACNA1C	5	107650000	107750000	0.0931652
CHKB	5	118750000	118850000	0.0953706
CHKB	5	118800000	118900000	0.0900846
CPT1B	5	118750000	118850000	0.0953706
CPT1B	5	118800000	118900000	0.0900846
DENND6B	5	118650000	118750000	0.0836554
DENND6B	5	118700000	118800000	0.107145
IL17RA	5	107650000	107750000	0.0931652
LMF2	5	118700000	118800000	0.107145
LMF2	5	118750000	118850000	0.0953706
LOC102189751	5	118700000	118800000	0.107145
LOC102189751	5	118750000	118850000	0.0953706
LRP1	5	55550000	55650000	0.0918808
MAPK8IP2	5	118800000	118900000	0.0900846
MIOX	5	118650000	118750000	0.0836554
MIOX	5	118700000	118800000	0.107145
MUC19	5	39800000	39900000	0.0903107
MUC19	5	39850000	39950000	0.10417
NCAPH2	5	118700000	118800000	0.107145
NCAPH2	5	118750000	118850000	0.0953706
NXPH4	5	55550000	55650000	0.0918808
ODF3B	5	118700000	118800000	0.107145
ODF3B	5	118750000	118850000	0.0953706
PPP6R2	5	118650000	118750000	0.0836554
SYCE3	5	118750000	118850000	0.0953706
SYCE3	5	118800000	118900000	0.0900846
SYNGR1	5	109650000	109750000	0.0840555
SYNGR1	5	109700000	109800000	0.124501
TAB1	5	109700000	109800000	0.124501
ADD1	6	116600000	116700000	0.111299
ADD1	6	116650000	116750000	0.187346
ADD1	6	116700000	116800000	0.228994
C6H4orf22	6	95400000	95500000	0.371684
C6H4orf22	6	95450000	95550000	0.38166
C6H4orf22	6	95500000	95600000	0.32437
C6H4orf22	6	95550000	95650000	0.198894
C6H4orf22	6	95600000	95700000	0.139083
C6H4orf22	6	95650000	95750000	0.109557
FGF5	6	95350000	95450000	0.270769
FGF5	6	95400000	95500000	0.371684
GRID2	6	31550000	31650000	0.0932642
GRID2	6	31650000	31750000	0.0829481
GRID2	6	31700000	31800000	0.103275
GRK4	6	116700000	116800000	0.228994
GRK4	6	116750000	116850000	0.223509
GRK4	6	116800000	116900000	0.0989059
HTT	6	116750000	116850000	0.223509
HTT	6	116800000	116900000	0.0989059
HTT	6	116850000	116950000	0.0827886
LOC108636244	6	116650000	116750000	0.187346
LOC108636244	6	116700000	116800000	0.228994
LRPAP1	6	115500000	115600000	0.109279
LRPAP1	6	115550000	115650000	0.137595
MFSD10	6	116650000	116750000	0.187346
MFSD10	6	116700000	116800000	0.228994
NOP14	6	116650000	116750000	0.187346
NOP14	6	116700000	116800000	0.228994
NOP14	6	116750000	116850000	0.223509
RGS12	6	115500000	115600000	0.109279
RGS12	6	115550000	115650000	0.137595
RGS12	6	115600000	115700000	0.0946285
CAPS	7	91950000	92050000	0.134296
CATSPERD	7	91850000	91950000	0.0861331
CATSPERD	7	91900000	92000000	0.138994
CATSPERD	7	91950000	92050000	0.134296
DUS3L	7	91900000	92000000	0.138994
DUS3L	7	91950000	92050000	0.134296
FLT4	7	108200000	108300000	0.0932265
GRAMD3	7	83200000	83300000	0.0914332
GRAMD3	7	83250000	83350000	0.0814673
LOC102169376	7	100200000	100300000	0.114286
LOC102169376	7	100250000	100350000	0.0844303
LOC102170309	7	100250000	100350000	0.0844303
LOC102170865	7	100200000	100300000	0.114286
LOC102170865	7	100250000	100350000	0.0844303
LOC102171141	7	100200000	100300000	0.114286
LOC102171141	7	100250000	100350000	0.0844303
LOC108636381	7	83200000	83300000	0.0914332
LOC108636381	7	83250000	83350000	0.0814673
LOC108636448	7	100250000	100350000	0.0844303
NDUFA11	7	91950000	92050000	0.134296
NRTN	7	91900000	92000000	0.138994
NRTN	7	91950000	92050000	0.134296
PRR22	7	91900000	92000000	0.138994
PRR22	7	91950000	92050000	0.134296
RANBP3	7	91950000	92050000	0.134296
VMAC	7	91950000	92050000	0.134296
ACP1	8	112350000	112450000	0.0807855
ACP1	8	112400000	112500000	0.0874468
ACP1	8	112450000	112550000	0.117196
ADAMTSL1	8	25200000	25300000	0.116462
ADAMTSL1	8	25250000	25350000	0.109704
ADAMTSL1	8	25300000	25400000	0.100348
ADAMTSL1	8	25350000	25450000	0.0841391
CDCA2	8	72500000	72600000	0.100894
FAM150B	8	112350000	112450000	0.0807855
FAM150B	8	112400000	112500000	0.0874468
FAM221B	8	59700000	59800000	0.0822657
KCTD9	8	72500000	72600000	0.100894
LOC102174842	8	22600000	22700000	0.080971
LOC102174842	8	22650000	22750000	0.0991181
LOC102175959	8	70150000	70250000	0.110867
LOC106502417	8	64250000	64350000	0.203361
LOC106502417	8	64300000	64400000	0.249523
LOC106502417	8	64350000	64450000	0.143613
LOC106502417	8	64400000	64500000	0.0969733
LOC108636612	8	22650000	22750000	0.0991181
LOC108636613	8	22650000	22750000	0.0991181
LOC108636615	8	22650000	22750000	0.0991181
SH3YL1	8	112400000	112500000	0.0874468
SH3YL1	8	112450000	112550000	0.117196
LAMA2	9	54500000	54600000	0.0809684
ADAM21	10	20900000	21000000	0.182902
ADAM21	10	20950000	21050000	0.247547
ADCY4	10	80500000	80600000	0.0785148
ADCY4	10	80550000	80650000	0.117217
ANKRD31	10	94650000	94750000	0.124233
CIDEB	10	80500000	80600000	0.0785148
CIDEB	10	80550000	80650000	0.117217
COL4A3BP	10	94300000	94400000	0.0863973
COL4A3BP	10	94350000	94450000	0.165549
COL4A3BP	10	94400000	94500000	0.10197
DHRS1	10	80500000	80600000	0.0785148
DHRS1	10	80550000	80650000	0.117217
DHRS13	19	20100000	20200000	0.0876796
DHRS7	10	30800000	30900000	0.0837388
DHRS7	10	30850000	30950000	0.10772
GATM	10	38050000	38150000	0.0810097
GCNT4	10	94650000	94750000	0.124233
GCNT4	10	94700000	94800000	0.174233
HMGCR	10	94400000	94500000	0.10197
LOC102179204	10	20900000	21000000	0.182902
LOC102179204	10	20950000	21050000	0.247547
LOC108636845	10	94650000	94750000	0.124233
LOC108636845	10	94700000	94800000	0.174233
LOC108636944	10	20900000	21000000	0.182902
LOC108636944	10	20950000	21050000	0.247547
LOC108636944	10	21000000	21100000	0.0955814
LOC108636945	10	20950000	21050000	0.247547
LOC108636945	10	21000000	21100000	0.0955814
LOC108637011	10	80550000	80650000	0.117217
LOC108637011	10	80600000	80700000	0.105057
LTB4R2	10	80500000	80600000	0.0785148
LTB4R	10	80500000	80600000	0.0785148
LTB4R2	10	80550000	80650000	0.117217
LTB4R	10	80550000	80650000	0.117217
LTB4R2	10	80500000	80600000	0.0785148
LTB4R2	10	80550000	80650000	0.117217
NFATC4	10	80550000	80650000	0.117217
NFATC4	10	80600000	80700000	0.105057
NOP9	10	80500000	80600000	0.0785148
NOP9	10	80550000	80650000	0.117217
POLK	10	94300000	94400000	0.0863973
RIPK3	10	80500000	80600000	0.0785148
RIPK3	10	80550000	80650000	0.117217
RIPK3	10	80600000	80700000	0.105057
TTLL5	10	16150000	16250000	0.0864816
BIRC6	11	14950000	15050000	0.0938564
BIRC6	11	15000000	15100000	0.079478
BRE	11	71050000	71150000	0.0860578
BRE	11	71250000	71350000	0.0843871
CACNA1B	11	105450000	105550000	0.13624
CACNA1B	11	105500000	105600000	0.123946
CACNA1B	11	105550000	105650000	0.100386
DPY30	11	14450000	14550000	0.113287
DPY30	11	14500000	14600000	0.0818619
FOSL2	11	71050000	71150000	0.0860578
LMX1B	11	96850000	96950000	0.0847983
LMX1B	11	96900000	97000000	0.104316
LMX1B	11	96950000	97050000	0.172991
LMX1B	11	97000000	97100000	0.120266
LOC102172165	11	71050000	71150000	0.0860578
LOC108637104	11	14950000	15050000	0.0938564
LOC108637104	11	15000000	15100000	0.079478
LRRTM4	11	58850000	58950000	0.0857517
LRRTM4	11	58900000	59000000	0.1385
LRRTM4	11	58950000	59050000	0.160639
LRRTM4	11	59000000	59100000	0.135935
LTBP1	11	15250000	15350000	0.139536
LTBP1	11	15300000	15400000	0.0908289
MEMO1	11	14350000	14450000	0.109213
MEMO1	11	14400000	14500000	0.129592
MEMO1	11	14450000	14550000	0.113287
MEMO1	11	14500000	14600000	0.0818619
SPAST	11	14500000	14600000	0.0818619
TET3	11	10350000	10450000	0.104808
TET3	11	10400000	10500000	0.0796627
TTC27	11	14950000	15050000	0.0938564
TTC27	11	15000000	15100000	0.079478
TTC27	11	15200000	15300000	0.118875
LOC102173859	12	14650000	14750000	0.104197
LOC102173859	12	14700000	14800000	0.137773
LOC102173859	12	14750000	14850000	0.0786713
LOC102180841	12	15550000	15650000	0.0895841
LOC102181111	12	15150000	15250000	0.0880889
LOC102185892	12	14650000	14750000	0.104197
LOC102187143	12	57500000	57600000	0.20252
LOC102187143	12	57550000	57650000	0.207336
LOC108637254	12	14300000	14400000	0.082817
LOC108637254	12	14350000	14450000	0.082817
NEK3	12	65100000	65200000	0.0908741
RXFP2	12	57350000	57450000	0.125654
RXFP2	12	57400000	57500000	0.163182
RXFP2	12	57450000	57550000	0.194275
RXFP2	12	57500000	57600000	0.20252
CHD6	13	69500000	69600000	0.0925567
CTCFL	13	57950000	58050000	0.0893483
FAM107B	13	28450000	28550000	0.0964875
LBP	13	66750000	66850000	0.0817003
LBP	13	66800000	66900000	0.0800646
LOC102171438	13	10500000	10600000	0.08254
LOC102178346	13	19350000	19450000	0.0867874
LOC102178346	13	19400000	19500000	0.100942
NINL	13	10500000	10600000	0.08254
PAX1	13	40200000	40300000	0.113713
PAX1	13	40250000	40350000	0.091174
PTPRT	13	70550000	70650000	0.10293
PTPRT	13	70600000	70700000	0.0876316
RAE1	13	58000000	58100000	0.11859
RAE1	13	58050000	58150000	0.0959758
RBM38	13	58000000	58100000	0.11859
RBM38	13	58050000	58150000	0.0959758
SPO11	13	58050000	58150000	0.0959758
ZEB1	13	33100000	33200000	0.100531
ZEB1	13	33150000	33250000	0.117245
ZEB1	13	33200000	33300000	0.103822
ZEB1	13	33300000	33400000	0.113593
FZD6	14	20950000	21050000	0.081584
OXR1	14	23950000	24050000	0.0805639
OXR1	14	24000000	24100000	0.110837
OXR1	14	24050000	24150000	0.0827037
PDE7A	14	51850000	51950000	0.0785202
STK3	14	16500000	16600000	0.147724
STK3	14	16550000	16650000	0.128046
ANAPC15	15	31600000	31700000	0.0905605
FOLR1	15	31550000	31650000	0.0841511
FOLR1	15	31600000	31700000	0.0905605
FOLR2	15	31550000	31650000	0.0841511
FOLR2	15	31600000	31700000	0.0905605
INPPL1	15	31550000	31650000	0.0841511
INPPL1	15	31600000	31700000	0.0905605
LAMTOR1	15	31600000	31700000	0.0905605
LOC102173402	15	34250000	34350000	0.085418
LOC102173673	15	34250000	34350000	0.085418
LOC102173865	15	31600000	31700000	0.0905605
LOC102174322	15	31550000	31650000	0.0841511
LOC102174322	15	31600000	31700000	0.0905605
LOC102180409	15	34250000	34350000	0.085418
LOC102180689	15	34250000	34350000	0.085418
LOC102180954	15	34250000	34350000	0.085418
RRM1	15	32250000	32350000	0.0985424
SOX6	15	46000000	46100000	0.104095
SOX6	15	46050000	46150000	0.115652
SOX6	15	46100000	46200000	0.0912699
STIM1	15	32250000	32350000	0.0985424
AKT3	16	31850000	31950000	0.0789443
AKT3	16	31900000	32000000	0.0893043
AKT3	16	31950000	32050000	0.0787689
AKT3	16	32000000	32100000	0.079094
CHML	16	33650000	33750000	0.0905738
TMEM201	16	42300000	42400000	0.0924345
TMEM201	16	42350000	42450000	0.0892265
WDR64	16	33650000	33750000	0.0905738
B3GNT4	17	17950000	18050000	0.158229
B3GNT4	17	18000000	18100000	0.140719
B3GNT4	17	18050000	18150000	0.110564
CCDC117	17	2950000	3050000	0.107963
CCDC117	17	3000000	3100000	0.143833
CCDC117	17	3050000	3150000	0.167999
HVCN1	17	16600000	16700000	0.0959684
HVCN1	17	16650000	16750000	0.111465
KMT5A	17	18900000	19000000	0.0808224
KMT5A	17	18950000	19050000	0.157485
KMT5A	17	19000000	19100000	0.168347
LRRC43	17	17950000	18050000	0.158229
LRRC43	17	18000000	18100000	0.140719
MLXIP	17	17900000	18000000	0.0935727
MLXIP	17	17950000	18050000	0.158229
MLXIP	17	18000000	18100000	0.140719
RILPL2	17	18950000	19050000	0.157485
RILPL2	17	19000000	19100000	0.168347
TCTN1	17	16650000	16750000	0.111465
TTC28	17	3050000	3150000	0.167999
TTC28	17	3100000	3200000	0.0947944
TTC28	17	3150000	3250000	0.0796149
TTC28	17	3200000	3300000	0.094182
TTC28	17	3250000	3350000	0.105631
TTC28	17	3300000	3400000	0.0885263
XBP1	17	2950000	3050000	0.107963
XBP1	17	3000000	3100000	0.143833
ZNRF3	17	2900000	3000000	0.0835659
ZNRF3	17	2950000	3050000	0.107963
ZNRF3	17	3000000	3100000	0.143833
CENPBD1	18	16050000	16150000	0.118216
CENPBD1	18	16100000	16200000	0.0795348
DEF8	18	16050000	16150000	0.118216
DEF8	18	16100000	16200000	0.0795348
JPH3	18	14550000	14650000	0.0785815
LOC102168439	18	60850000	60950000	0.0809693
LOC102168713	18	60850000	60950000	0.0809693
LOC102181148	18	16050000	16150000	0.118216
LOC102181148	18	16100000	16200000	0.0795348
LOC102181419	18	16050000	16150000	0.118216
LOC102181419	18	16100000	16200000	0.0795348
LOC102191034	18	59700000	59800000	0.0784688
LOC102191034	18	59750000	59850000	0.0797274
LOC102191785	18	60050000	60150000	0.0900269
LOC102191785	18	60100000	60200000	0.121593
LOC102191785	18	60150000	60250000	0.0860407
LOC108638024	18	60000000	60100000	0.08194
LOC108638024	18	60050000	60150000	0.0900269
LOC108638025	18	60150000	60250000	0.0860407
SPIRE2	18	16050000	16150000	0.118216
TCF25	18	16050000	16150000	0.118216
TCF25	18	16100000	16200000	0.0795348
VAC14	18	2650000	2750000	0.0977564
FN3K	19	49400000	49500000	0.0874592
FN3KRP	19	49400000	49500000	0.0874592
FN3KRP	19	49400000	49500000	0.0874592
MSI2	19	7950000	8050000	0.0822437
MSI2	19	8000000	8100000	0.109668
PTRH2	19	10250000	10350000	0.0805578
PTRH2	19	10300000	10400000	0.0928581
SMG6	19	22850000	22950000	0.12441
SMG6	19	22900000	23000000	0.196314
SMG6	19	22950000	23050000	0.150724
TBCD	19	49350000	49450000	0.0880576
TBCD	19	49400000	49500000	0.0874592
ZNF750	19	49350000	49450000	0.0880576
ZNF750	19	49400000	49500000	0.0874592
ANKH	20	58400000	58500000	0.0866138
FAM105A	20	58400000	58500000	0.0866138
LOC108638413	20	58400000	58500000	0.0866138
NPR3	20	40800000	40900000	0.102014
NPR3	20	40850000	40950000	0.142424
NPR3	20	40900000	41000000	0.0894802
OTULIN	20	58400000	58500000	0.0866138
CTAGE5	21	48650000	48750000	0.0845022
DEGS2	21	64300000	64400000	0.0956114
EVL	21	64200000	64300000	0.106264
EVL	21	64250000	64350000	0.102878
EVL	21	64300000	64400000	0.0956114
FBXO33	21	48650000	48750000	0.0845022
JAG2	21	68900000	69000000	0.120122
LOC102168903	21	68950000	69050000	0.148361
LOC102168903	21	69000000	69100000	0.114279
LOC102168903	21	69050000	69150000	0.14228
LOC102168903	21	69100000	69200000	0.0848902
LOC102179658	21	68900000	69000000	0.120122
LOC102179658	21	68950000	69050000	0.148361
LOC102180801	21	19350000	19450000	0.102856
LOC102181340	21	19350000	19450000	0.102856
LOC102181632	21	19350000	19450000	0.102856
LOC102185461	21	68950000	69050000	0.148361
LOC102185461	21	69000000	69100000	0.114279
LOC102185461	21	69050000	69150000	0.14228
LOC102185461	21	69100000	69200000	0.0848902
LOC102188715	21	48650000	48750000	0.0845022
LOC102191230	21	68950000	69050000	0.148361
LOC102191230	21	69000000	69100000	0.114279
LOC102191415	21	68950000	69050000	0.148361
LOC102191415	21	69000000	69100000	0.114279
LOC106503980	21	69050000	69150000	0.14228
LOC106503980	21	69100000	69200000	0.0848902
LOC108638495	21	68900000	69000000	0.120122
LOC108638495	21	68950000	69050000	0.148361
LOC108638496	21	69050000	69150000	0.14228
LOC108638496	21	69100000	69200000	0.0848902
MIR342	21	64250000	64350000	0.102878
MIR342	21	64300000	64400000	0.0956114
SEMA4B	21	20800000	20900000	0.0833227
BAC5	22	51600000	51700000	0.113663
BAC5	22	51650000	51750000	0.197493
BAC7.5	22	51600000	51700000	0.113663
BAC7.5	22	51650000	51750000	0.197493
CACNA2D2	22	49850000	49950000	0.130148
CACNA2D2	22	49900000	50000000	0.142151
CACNA2D2	22	49950000	50050000	0.137668
CACNA2D2	22	50000000	50100000	0.128207
CACNA2D2	22	50050000	50150000	0.0821201
CCR3	22	53100000	53200000	0.0960687
CCR3	22	53150000	53250000	0.106962
FHIT	22	40800000	40900000	0.0930289
FOXP1	22	30050000	30150000	0.106233
FOXP1	22	30100000	30200000	0.13331
FOXP1	22	30150000	30250000	0.141795
FOXP1	22	30200000	30300000	0.127726
FOXP1	22	30250000	30350000	0.0804228
KIF9	22	52350000	52450000	0.0784605
LOC102169231	22	51550000	51650000	0.103199
LOC102169231	22	51600000	51700000	0.113663
LOC102173511	22	52350000	52450000	0.0784605
LOC102179713	22	53150000	53250000	0.106962
LOC102179713	22	53200000	53300000	0.0875926
LOC102179993	22	53150000	53250000	0.106962
LOC102179993	22	53200000	53300000	0.0875926
LOC102181444	22	51600000	51700000	0.113663
LOC102181444	22	51650000	51750000	0.197493
MAP28	22	51600000	51700000	0.113663
MAP28	22	51650000	51750000	0.197493
MAP34-B	22	51550000	51650000	0.103199
MAP34-B	22	51600000	51700000	0.113663
NME6	22	51550000	51650000	0.103199
NME6	22	51600000	51700000	0.113663
PTPRG	22	39050000	39150000	0.0906142
PTPRG	22	39100000	39200000	0.0919214
SPINK8	22	51550000	51650000	0.103199
SPINK8	22	51600000	51700000	0.113663
CCDC167	23	37400000	37500000	0.079206
CMTR1	23	37400000	37500000	0.079206
LOC102174170	23	23950000	24050000	0.0785366
LOC102174444	23	23950000	24050000	0.0785366
LOC102174708	23	23950000	24050000	0.0785366
KIAA1468	24	60800000	60900000	0.0897265
LDLRAD4	24	43650000	43750000	0.0975893
LOC102180556	24	61950000	62050000	0.146616
LOC102180556	24	62000000	62100000	0.156444
LOC102184299	24	62000000	62100000	0.156444
LOC108633802	24	62000000	62100000	0.156444
LOC108633803	24	62000000	62100000	0.156444
LOC108633804	24	62000000	62100000	0.156444
NEDD4L	24	57300000	57400000	0.120848
PTPRM	24	40600000	40700000	0.156513
PTPRM	24	40650000	40750000	0.180922
PTPRM	24	40700000	40800000	0.0886456
PTPRM	24	40800000	40900000	0.0793937
SERPINB12	24	61950000	62050000	0.146616
SERPINB12	24	62000000	62100000	0.156444
AXIN1	25	250000	350000	0.0804839
BAIAP2L1	25	38600000	38700000	0.0834321
EME2	25	1200000	1300000	0.0848438
EME2	25	1250000	1350000	0.102171
GPRC5B	25	17300000	17400000	0.140413
HAGH	25	1200000	1300000	0.0848438
HAGH	25	1250000	1350000	0.102171
HN1L	25	1200000	1300000	0.0848438
IGFALS	25	1200000	1300000	0.0848438
IGFALS	25	1250000	1350000	0.102171
IQCK	25	17300000	17400000	0.140413
LOC102181832	25	33900000	34000000	0.0932346
LOC102191011	25	37400000	37500000	0.104577
LOC102191011	25	37450000	37550000	0.0934089
LOC102191297	25	37400000	37500000	0.104577
MAPK8IP3	25	1200000	1300000	0.0848438
MAPK8IP3	25	1250000	1350000	0.102171
MRPL28	25	250000	350000	0.0804839
MRPS34	25	1200000	1300000	0.0848438
MRPS34	25	1250000	1350000	0.102171
NME3	25	1200000	1300000	0.0848438
NME3	25	1250000	1350000	0.102171
NUBP2	25	1200000	1300000	0.0848438
NUBP2	25	1250000	1350000	0.102171
SPSB3	25	1200000	1300000	0.0848438
SPSB3	25	1250000	1350000	0.102171
TMEM8A	25	250000	350000	0.0804839
TMEM8A	25	300000	400000	0.15897
ACADSB	26	9150000	9250000	0.0838688
ACADSB	26	9200000	9300000	0.082269
HPS1	26	32050000	32150000	0.0968189
HPS1	26	32100000	32200000	0.0976678
HPSE2	26	31500000	31600000	0.0792991
HPSE2	26	31550000	31650000	0.081567
HPSE2	26	32050000	32150000	0.0968189
IKZF5	26	9150000	9250000	0.0838688
IKZF5	26	9200000	9300000	0.082269
LOC102170579	26	9200000	9300000	0.082269
LOC102170579	26	9250000	9350000	0.092908
LOC102170850	26	9200000	9300000	0.082269
LOC102170850	26	9250000	9350000	0.092908
LOC102176388	26	9200000	9300000	0.082269
LOC102176388	26	9250000	9350000	0.092908
LOC102186455	26	48650000	48750000	0.0792616
PRKG1	26	43900000	44000000	0.0863978
PSTK	26	9150000	9250000	0.0838688
PSTK	26	9200000	9300000	0.082269
PSTK	26	9250000	9350000	0.092908
PYROXD2	26	32050000	32150000	0.0968189
PYROXD2	26	32100000	32200000	0.0976678
PYROXD2	26	32150000	32250000	0.0789781
ANK3	28	29300000	29400000	0.0932091
ANK3	28	29350000	29450000	0.101044
ANK3	28	29400000	29500000	0.0824727
COG2	28	0	100000	0.162015
COG2	28	50000	150000	0.111432
CTNNA3	28	21850000	21950000	0.0843191
CTNNA3	28	21900000	22000000	0.0986517
LOC108634128	28	0	100000	0.162015
MICU1	28	17150000	17250000	0.0784859
ALG8	29	17300000	17400000	0.0973634
ALG8	29	17350000	17450000	0.0997759
DLG2	29	9950000	10050000	0.111896
DLG2	29	10000000	10100000	0.0956077
HRAS	29	45850000	45950000	0.0917275
LMNTD2	29	45850000	45950000	0.0917275
LOC100860781	29	25800000	25900000	0.0895713
LOC102168428	29	25800000	25900000	0.0895713
LOC102168609	29	39950000	40050000	0.0850216
LOC102168699	29	25800000	25900000	0.0895713
LOC102168979	29	25800000	25900000	0.0895713
LOC102174470	29	42150000	42250000	0.0849395
LOC102174470	29	42200000	42300000	0.080152
LOC102183041	29	18150000	18250000	0.0975322
LOC102183041	29	18200000	18300000	0.1638
LOC102183041	29	18250000	18350000	0.220913
LOC102183041	29	18300000	18400000	0.13486
LOC102187376	29	25800000	25900000	0.0895713
LOC106503728	29	25800000	25900000	0.0895713
LOC108633235	29	42150000	42250000	0.0849395
LOC108633235	29	42200000	42300000	0.080152
LOC108633253	29	46250000	46350000	0.134393
LOC108633253	29	46300000	46400000	0.107701
LOC108634204	29	42150000	42250000	0.0849395
LOC108634208	29	45850000	45950000	0.0917275
LOC108634246	29	46250000	46350000	0.134393
LOC108634246	29	46300000	46400000	0.107701
LRRC56	29	45850000	45950000	0.0917275
MUC6	29	46250000	46350000	0.134393
NDUFC2	29	17350000	17450000	0.0997759
PHRF1	29	45850000	45950000	0.0917275
RASSF7	29	45850000	45950000	0.0917275
THRSP	29	17350000	17450000	0.0997759

## Sheet: Table S4
Table S4: The top 5% of candidate genes under selection in cashmere goats by θπ
GENE	CHR	STRAT	END	θπ
BTD	1	152500000	152600000	0.503845
CCT8	1	5400000	5500000	0.511374
CCT8	1	5450000	5550000	0.742187
CHST2	1	125350000	125450000	0.447978
DSCAM	1	139950000	140050000	0.437613
GRIK1	1	4850000	4950000	0.453253
LOC102179814	1	96700000	96800000	0.564368
LOC108636233	1	5400000	5500000	0.511374
LOC108636233	1	5450000	5550000	0.742187
NCAM2	1	14450000	14550000	0.437999
NLGN1	1	92750000	92850000	0.451382
PHC3	1	96650000	96750000	0.49436
PHC3	1	96700000	96800000	0.564368
PLCH1	1	111700000	111800000	0.600221
PLCH1	1	111750000	111850000	0.64783
PRKCI	1	96650000	96750000	0.49436
PRKCI	1	96700000	96800000	0.564368
RSRC1	1	108550000	108650000	0.448609
RSRC1	1	108600000	108700000	0.488721
RSRC1	1	108650000	108750000	0.55362
RSRC1	1	108700000	108800000	0.581912
RSRC1	1	108750000	108850000	0.802392
RSRC1	1	108800000	108900000	0.876795
RSRC1	1	108850000	108950000	0.848434
RSRC1	1	108900000	109000000	0.859138
RSRC1	1	108950000	109050000	0.842898
SATB1	1	155200000	155300000	0.74184
SATB1	1	155250000	155350000	0.656296
SHOX2	1	108900000	109000000	0.859138
SHOX2	1	108950000	109050000	0.842898
USP16	1	5400000	5500000	0.511374
USP16	1	5450000	5550000	0.742187
ZBTB20	1	58750000	58850000	0.49692
ZBTB20	1	58800000	58900000	0.462618
DAPL1	2	98650000	98750000	0.440918
GULP1	2	128350000	128450000	0.491117
GULP1	2	128400000	128500000	0.464542
IFNLR1	2	7100000	7200000	0.72397
IFNLR1	2	7150000	7250000	0.78172
IFNLR1	2	7200000	7300000	0.448223
IL22RA1	2	7100000	7200000	0.72397
IL22RA1	2	7150000	7250000	0.78172
MYO3B	2	110050000	110150000	0.480378
MYO3B	2	110100000	110200000	0.460352
MYOM3	2	7100000	7200000	0.72397
PIKFYVE	2	39200000	39300000	0.592322
PIKFYVE	2	39250000	39350000	0.648202
PIKFYVE	2	39300000	39400000	0.444583
CHD1L	3	98100000	98200000	0.480097
LOC102184867	3	34750000	34850000	0.575436
LOC102191099	3	34750000	34850000	0.575436
SLAMF1	3	110900000	111000000	0.703128
SPAG17	3	95300000	95400000	0.863681
SPAG17	3	95350000	95450000	1.18425
SPAG17	3	95400000	95500000	0.831657
TGFBR3	3	68850000	68950000	0.498139
TGFBR3	3	68900000	69000000	0.589119
TGFBR3	3	68950000	69050000	0.470726
VAV3	3	85100000	85200000	0.521889
VAV3	3	85150000	85250000	0.533914
WDR3	3	95300000	95400000	0.863681
WDR35	11	78500000	78600000	0.448006
WDR34	11	98600000	98700000	0.529492
WDR34	11	98650000	98750000	0.529676
CNTNAP2	4	10450000	10550000	0.57375
CNTNAP2	4	10600000	10700000	0.436209
CUL1	4	8650000	8750000	0.517333
CACUL1	26	12950000	13050000	0.442391
HDAC9	4	93650000	93750000	0.536291
HDAC9	4	93700000	93800000	0.562208
HDAC9	4	93750000	93850000	0.573822
HDAC9	4	93800000	93900000	0.462597
LOC106502017	4	90500000	90600000	0.5932
NAMPT	4	72850000	72950000	0.586724
NAMPT	4	72900000	73000000	0.698057
NAMPT	4	72950000	73050000	0.537753
RELN	4	75050000	75150000	0.466701
SEPT7	4	58850000	58950000	0.493086
SEPT7	4	58900000	59000000	0.624875
SEPT7	4	58950000	59050000	0.451652
TRIL	4	52950000	53050000	0.464457
TRIL	4	53000000	53100000	0.485288
ADM2	5	118650000	118750000	0.753404
ADM2	5	118700000	118800000	0.932717
ARSA	5	118800000	118900000	0.520146
FARSA	7	97950000	98050000	0.523983
FARSA	7	98000000	98100000	0.54998
CACNA1C	5	107450000	107550000	0.457566
CACNA1C	5	107500000	107600000	0.562016
CACNA1C	5	107550000	107650000	0.497973
CACNA1C	5	107600000	107700000	0.53308
CACNA1C	5	107650000	107750000	0.611052
CACNA1C	5	107700000	107800000	0.437524
CHKB	5	118750000	118850000	0.723762
CHKB	5	118800000	118900000	0.520146
CPT1B	5	118750000	118850000	0.723762
CPT1B	5	118800000	118900000	0.520146
DENND6B	5	118600000	118700000	0.721374
DENND6B	5	118650000	118750000	0.753404
DENND6B	5	118700000	118800000	0.932717
IL17RA	5	107650000	107750000	0.611052
IL17RA	5	107700000	107800000	0.437524
LMF2	5	118700000	118800000	0.932717
LMF2	5	118750000	118850000	0.723762
LOC102189751	5	118700000	118800000	0.932717
LOC102189751	5	118750000	118850000	0.723762
LRP1	5	55550000	55650000	0.695461
LRP1	5	55600000	55700000	0.647681
LRP10	10	79400000	79500000	0.474356
NLRP1	19	25850000	25950000	0.513697
MAPK8IP2	5	118800000	118900000	0.520146
MIOX	5	118650000	118750000	0.753404
MIOX	5	118700000	118800000	0.932717
MUC19	5	39800000	39900000	0.495115
MUC19	5	39950000	40050000	0.506163
NCAPH2	5	118700000	118800000	0.932717
NCAPH2	5	118750000	118850000	0.723762
NXPH4	5	55550000	55650000	0.695461
ODF3B	5	118700000	118800000	0.932717
ODF3B	5	118750000	118850000	0.723762
PPP6R2	5	118550000	118650000	0.565359
PPP6R2	5	118600000	118700000	0.721374
PPP6R2	5	118650000	118750000	0.753404
SYCE3	5	118750000	118850000	0.723762
SYCE3	5	118800000	118900000	0.520146
SYNGR1	5	109650000	109750000	0.604867
SYNGR1	5	109700000	109800000	0.677297
TAB1	5	109700000	109800000	0.677297
TAB1	5	109750000	109850000	0.500769
ADD1	6	116600000	116700000	0.570883
ADD1	6	116650000	116750000	0.84633
ADD1	6	116700000	116800000	0.999622
C6H4orf22	6	95400000	95500000	0.923951
C6H4orf22	6	95450000	95550000	0.907152
C6H4orf22	6	95500000	95600000	0.710341
C6H4orf22	6	95550000	95650000	0.877982
C6H4orf22	6	95600000	95700000	0.947868
C6H4orf22	6	95650000	95750000	0.555117
C6H4orf22	6	95700000	95800000	0.471812
FGF5	6	95350000	95450000	0.479193
FGF5	6	95400000	95500000	0.923951
GRID2	6	31650000	31750000	0.507473
GRID2	6	31700000	31800000	0.745023
GRID2	6	31750000	31850000	0.448509
GRK4	6	116700000	116800000	0.999622
GRK4	6	116750000	116850000	0.965582
GRK4	6	116800000	116900000	0.458772
HTT	6	116750000	116850000	0.965582
HTT	6	116800000	116900000	0.458772
LOC108636244	6	116650000	116750000	0.84633
LOC108636244	6	116700000	116800000	0.999622
LRPAP1	6	115550000	115650000	0.511506
MFSD10	6	116650000	116750000	0.84633
MFSD10	6	116700000	116800000	0.999622
NOP14	6	116650000	116750000	0.84633
NOP14	6	116700000	116800000	0.999622
NOP14	6	116750000	116850000	0.965582
RGS12	6	115550000	115650000	0.511506
RGS12	6	115600000	115700000	0.488327
RGS12	6	115650000	115750000	0.51935
CAPS	7	91950000	92050000	0.644966
CATSPERD	7	91900000	92000000	0.495621
CATSPERD	7	91950000	92050000	0.644966
DUS3L	7	91900000	92000000	0.495621
DUS3L	7	91950000	92050000	0.644966
FLT4	7	108150000	108250000	0.442386
GRAMD3	7	83100000	83200000	0.489671
GRAMD3	7	83200000	83300000	0.480512
GRAMD3	7	83250000	83350000	0.500659
LOC102169376	7	100200000	100300000	0.64595
LOC102169376	7	100250000	100350000	0.657982
LOC102170309	7	100250000	100350000	0.657982
LOC102170865	7	100200000	100300000	0.64595
LOC102170865	7	100250000	100350000	0.657982
LOC102171141	7	100200000	100300000	0.64595
LOC102171141	7	100250000	100350000	0.657982
LOC108636381	7	83200000	83300000	0.480512
LOC108636381	7	83250000	83350000	0.500659
LOC108636448	7	100250000	100350000	0.657982
NDUFA11	7	91950000	92050000	0.644966
NRTN	7	91900000	92000000	0.495621
NRTN	7	91950000	92050000	0.644966
PRR22	7	91900000	92000000	0.495621
PRR22	7	91950000	92050000	0.644966
RANBP3	7	91950000	92050000	0.644966
VMAC	7	91950000	92050000	0.644966
ACP1	8	112350000	112450000	0.460587
ACP1	8	112400000	112500000	0.52941
ACP1	8	112450000	112550000	0.676957
ADAMTSL1	8	25200000	25300000	0.503742
ADAMTSL1	8	25250000	25350000	0.545134
CDCA2	8	72550000	72650000	0.463801
FAM150B	8	112350000	112450000	0.460587
FAM150B	8	112400000	112500000	0.52941
FAM221B	8	59700000	59800000	0.49206
KCTD9	8	72550000	72650000	0.463801
LOC102174842	8	22700000	22800000	0.493998
LOC102175959	8	70100000	70200000	0.479638
LOC106502417	8	64200000	64300000	0.482831
LOC108636612	8	22700000	22800000	0.493998
LOC108636613	8	22700000	22800000	0.493998
LOC108636615	8	22700000	22800000	0.493998
SH3YL1	8	112400000	112500000	0.52941
SH3YL1	8	112450000	112550000	0.676957
SH3YL1	8	112500000	112600000	0.573027
LAMA2	9	54650000	54750000	0.437933
ADAM21	10	20900000	21000000	0.44281
ADAM21	10	20950000	21050000	0.722773
ADCY4	10	80500000	80600000	0.791018
ADCY4	10	80550000	80650000	0.93818
ANKRD31	10	94500000	94600000	0.649476
ANKRD31	10	94550000	94650000	0.615709
ANKRD31	10	94600000	94700000	0.541288
ANKRD31	10	94650000	94750000	0.590293
CIDEB	10	80500000	80600000	0.791018
CIDEB	10	80550000	80650000	0.93818
COL4A3BP	10	94250000	94350000	0.565507
COL4A3BP	10	94300000	94400000	0.899193
COL4A3BP	10	94350000	94450000	1.76863
COL4A3BP	10	94400000	94500000	0.971962
COL4A3BP	10	94450000	94550000	0.625165
DHRS1	10	80500000	80600000	0.791018
DHRS1	10	80550000	80650000	0.93818
DHRS13	19	20100000	20200000	0.481101
DHRS7	10	30850000	30950000	0.453939
GATM	10	38000000	38100000	0.492899
GATM	10	38050000	38150000	0.571573
GCNT4	10	94650000	94750000	0.590293
HMGCR	10	94400000	94500000	0.971962
HMGCR	10	94450000	94550000	0.625165
LOC102179204	10	20900000	21000000	0.44281
LOC102179204	10	20950000	21050000	0.722773
LOC108636845	10	94650000	94750000	0.590293
LOC108636944	10	20900000	21000000	0.44281
LOC108636944	10	20950000	21050000	0.722773
LOC108636945	10	20950000	21050000	0.722773
LOC108637011	10	80550000	80650000	0.93818
LOC108637011	10	80600000	80700000	0.891348
LTB4R2	10	80500000	80600000	0.791018
LTB4R	10	80500000	80600000	0.791018
LTB4R2	10	80550000	80650000	0.93818
LTB4R	10	80550000	80650000	0.93818
LTB4R2	10	80500000	80600000	0.791018
LTB4R2	10	80550000	80650000	0.93818
NFATC4	10	80550000	80650000	0.93818
NFATC4	10	80600000	80700000	0.891348
NOP9	10	80500000	80600000	0.791018
NOP9	10	80550000	80650000	0.93818
POLK	10	94250000	94350000	0.565507
POLK	10	94300000	94400000	0.899193
RIPK3	10	80500000	80600000	0.791018
RIPK3	10	80550000	80650000	0.93818
RIPK3	10	80600000	80700000	0.891348
TTLL5	10	15900000	16000000	0.486199
TTLL5	10	15950000	16050000	0.477056
BIRC6	11	14750000	14850000	0.570013
BIRC6	11	14800000	14900000	0.616379
BIRC6	11	14850000	14950000	0.723524
BIRC6	11	14900000	15000000	0.858371
BIRC6	11	14950000	15050000	1.04895
BIRC6	11	15000000	15100000	0.984786
BRE	11	71050000	71150000	0.585084
BRE	11	71100000	71200000	0.520725
BRE	11	71150000	71250000	0.441641
BRE	11	71200000	71300000	0.61724
BRE	11	71250000	71350000	0.82787
BRE	11	71300000	71400000	0.662371
CACNA1B	11	105400000	105500000	0.44483
CACNA1B	11	105450000	105550000	0.575388
CACNA1B	11	105500000	105600000	0.554956
DPY30	11	14450000	14550000	0.609439
DPY30	11	14500000	14600000	0.531357
FOSL2	11	71050000	71150000	0.585084
LMX1B	11	96850000	96950000	0.665441
LMX1B	11	96900000	97000000	0.811223
LMX1B	11	96950000	97050000	0.909781
LMX1B	11	97000000	97100000	0.742724
LOC102172165	11	71050000	71150000	0.585084
LOC102172165	11	71100000	71200000	0.520725
LOC108637104	11	14950000	15050000	1.04895
LOC108637104	11	15000000	15100000	0.984786
LRRTM4	11	58850000	58950000	0.486894
LRRTM4	11	58900000	59000000	0.801647
LRRTM4	11	58950000	59050000	0.684196
LRRTM4	11	59000000	59100000	0.489217
LRRTM4	11	59050000	59150000	0.448591
LTBP1	11	15250000	15350000	0.509197
MEMO1	11	14400000	14500000	0.438121
MEMO1	11	14450000	14550000	0.609439
MEMO1	11	14500000	14600000	0.531357
SPAST	11	14500000	14600000	0.531357
SPAST	11	14600000	14700000	0.495773
TET3	11	10500000	10600000	0.590937
TTC27	11	14950000	15050000	1.04895
TTC27	11	15000000	15100000	0.984786
TTC27	11	15050000	15150000	0.653137
TTC27	11	15100000	15200000	0.643333
TTC27	11	15200000	15300000	0.509995
LOC102173859	12	14650000	14750000	0.45453
LOC102180841	12	15550000	15650000	0.530967
LOC102181111	12	15150000	15250000	0.437165
LOC102185892	12	14650000	14750000	0.45453
LOC102187143	12	57500000	57600000	0.447404
LOC102187143	12	57550000	57650000	0.495604
LOC108637254	12	14250000	14350000	0.441102
LOC108637254	12	14300000	14400000	0.863417
LOC108637254	12	14350000	14450000	0.863417
NEK3	12	65000000	65100000	0.481873
RXFP2	12	57500000	57600000	0.447404
CHD6	13	69550000	69650000	0.543664
CHD6	13	69600000	69700000	0.492615
CHD6	13	69650000	69750000	0.45109
CTCFL	13	57900000	58000000	0.435649
CTCFL	13	57950000	58050000	0.585882
FAM107B	13	28450000	28550000	0.438391
LBP	13	66700000	66800000	0.537207
RLBP1	21	20000000	20100000	0.45573
LOC102171438	13	10500000	10600000	0.611073
LOC102171438	13	10550000	10650000	0.553483
LOC102178346	13	19350000	19450000	0.648995
LOC102178346	13	19400000	19500000	0.565493
NINL	13	10450000	10550000	0.447439
NINL	13	10500000	10600000	0.611073
NINL	13	10550000	10650000	0.553483
PAX1	13	40200000	40300000	0.547694
PAX1	13	40250000	40350000	0.460676
PTPRT	13	70550000	70650000	0.511215
PTPRT	13	70600000	70700000	0.473563
RAE1	13	58000000	58100000	0.663297
RAE1	13	58050000	58150000	0.538906
RBM38	13	58000000	58100000	0.663297
RBM38	13	58050000	58150000	0.538906
SPO11	13	58050000	58150000	0.538906
SPO11	13	58100000	58200000	0.472814
ZEB1	13	33100000	33200000	0.608525
ZEB1	13	33150000	33250000	0.460356
ZEB1	13	33300000	33400000	0.445952
FZD6	14	20950000	21050000	0.536269
OXR1	14	23800000	23900000	0.516632
OXR1	14	24000000	24100000	0.599443
OXR1	14	24050000	24150000	0.505459
OXR1	14	24250000	24350000	0.452291
PDE7A	14	51850000	51950000	0.62696
STK31	4	48100000	48200000	0.462356
STK31	4	48150000	48250000	0.459926
STK3	14	16450000	16550000	0.665052
STK3	14	16500000	16600000	1.36574
STK3	14	16550000	16650000	1.15967
ANAPC15	15	31600000	31700000	0.504214
FOLR1	15	31550000	31650000	0.499071
FOLR1	15	31600000	31700000	0.504214
FOLR2	15	31550000	31650000	0.499071
FOLR2	15	31600000	31700000	0.504214
INPPL1	15	31550000	31650000	0.499071
INPPL1	15	31600000	31700000	0.504214
LAMTOR1	15	31600000	31700000	0.504214
LOC102173402	15	34300000	34400000	0.561528
LOC102173673	15	34300000	34400000	0.561528
LOC102173865	15	31600000	31700000	0.504214
LOC102174322	15	31550000	31650000	0.499071
LOC102174322	15	31600000	31700000	0.504214
LOC102180409	15	34300000	34400000	0.561528
LOC102180689	15	34300000	34400000	0.561528
LOC102180954	15	34300000	34400000	0.561528
RRM1	15	32250000	32350000	2.97728
RRM1	15	32300000	32400000	0.918693
RRM1	15	32350000	32450000	0.568621
SOX6	15	45950000	46050000	0.50814
SOX6	15	46000000	46100000	0.586178
SOX6	15	46050000	46150000	0.585711
SOX6	15	46100000	46200000	0.540507
STIM1	15	32050000	32150000	0.816348
STIM1	15	32100000	32200000	1.30056
STIM1	15	32150000	32250000	1.3536
STIM1	15	32200000	32300000	1.31367
STIM1	15	32250000	32350000	2.97728
STIM1	15	32300000	32400000	0.918693
AKT3	16	31800000	31900000	0.448674
AKT3	16	31850000	31950000	0.573345
AKT3	16	31900000	32000000	0.587949
AKT3	16	31950000	32050000	0.695204
AKT3	16	32000000	32100000	0.750962
AKT3	16	32050000	32150000	0.640483
AKT3	16	32100000	32200000	0.501875
AKT3	16	32150000	32250000	0.48744
CHML	16	33600000	33700000	0.667904
CHML	16	33650000	33750000	0.791376
TMEM201	16	42300000	42400000	0.507641
TMEM201	16	42350000	42450000	0.474714
WDR64	16	33500000	33600000	0.514861
WDR64	16	33550000	33650000	0.612876
WDR64	16	33600000	33700000	0.667904
WDR64	16	33650000	33750000	0.791376
B3GNT4	17	17950000	18050000	0.736495
CCDC117	17	2950000	3050000	0.470189
HVCN1	17	16700000	16800000	0.482743
KMT5A	17	18950000	19050000	0.630774
KMT5A	17	19000000	19100000	0.614441
LRRC43	17	17950000	18050000	0.736495
MLXIP	17	17900000	18000000	0.523417
MLXIP	17	17950000	18050000	0.736495
RILPL2	17	18950000	19050000	0.630774
RILPL2	17	19000000	19100000	0.614441
TCTN1	17	16700000	16800000	0.482743
TTC28	17	3150000	3250000	0.454418
TTC28	17	3200000	3300000	0.521871
TTC28	17	3250000	3350000	0.508104
XBP1	17	2950000	3050000	0.470189
ZNRF3	17	2900000	3000000	0.513071
ZNRF3	17	2950000	3050000	0.470189
CENPBD1	18	16050000	16150000	0.922284
CENPBD1	18	16100000	16200000	0.672055
DEF8	18	16050000	16150000	0.922284
DEF8	18	16100000	16200000	0.672055
JPH3	18	14500000	14600000	0.569305
JPH3	18	14550000	14650000	0.562274
JPH3	18	14600000	14700000	0.43436
LOC102168439	18	60850000	60950000	0.602929
LOC102168713	18	60850000	60950000	0.602929
LOC102181148	18	16050000	16150000	0.922284
LOC102181148	18	16100000	16200000	0.672055
LOC102181419	18	16050000	16150000	0.922284
LOC102181419	18	16100000	16200000	0.672055
LOC102181419	18	16150000	16250000	0.439735
LOC102191034	18	59700000	59800000	0.524712
LOC102191034	18	59750000	59850000	0.458411
LOC102191785	18	60050000	60150000	0.444158
LOC102191785	18	60100000	60200000	0.504669
LOC108638024	18	60000000	60100000	0.61751
LOC108638024	18	60050000	60150000	0.444158
LOC108638025	18	60250000	60350000	0.441311
SPIRE2	18	16000000	16100000	0.507442
SPIRE2	18	16050000	16150000	0.922284
TCF25	18	16000000	16100000	0.507442
TCF25	18	16050000	16150000	0.922284
TCF25	18	16100000	16200000	0.672055
VAC14	18	2600000	2700000	0.463681
VAC14	18	2650000	2750000	0.497323
FN3K	19	49400000	49500000	0.592355
FN3KRP	19	49400000	49500000	0.592355
FN3KRP	19	49400000	49500000	0.592355
MSI2	19	7750000	7850000	0.449827
MSI2	19	7800000	7900000	0.437313
PTRH2	19	10200000	10300000	0.478268
SMG6	19	22900000	23000000	0.680436
SMG6	19	22950000	23050000	1.03236
SMG6	19	23000000	23100000	0.813584
SMG6	19	23050000	23150000	0.534972
TBCD	19	49350000	49450000	0.665324
TBCD	19	49400000	49500000	0.592355
ZNF750	19	49350000	49450000	0.665324
ZNF750	19	49400000	49500000	0.592355
ANKH	20	58400000	58500000	0.729555
FAM105A	20	58400000	58500000	0.729555
FAM105A	20	58450000	58550000	0.56519
LOC108638413	20	58400000	58500000	0.729555
LOC108638413	20	58450000	58550000	0.56519
NPR3	20	40800000	40900000	0.546811
NPR3	20	40850000	40950000	0.846069
NPR3	20	40900000	41000000	0.72253
OTULIN	20	58400000	58500000	0.729555
OTULIN	20	58450000	58550000	0.56519
CTAGE5	21	48650000	48750000	0.440459
DEGS2	21	64300000	64400000	0.698415
DEGS2	21	64350000	64450000	0.603998
EVL	21	64200000	64300000	0.523089
EVL	21	64250000	64350000	0.645513
EVL	21	64300000	64400000	0.698415
EVL	21	64350000	64450000	0.603998
FBXO33	21	48650000	48750000	0.440459
JAG2	21	68850000	68950000	0.438623
JAG2	21	68900000	69000000	0.822983
LOC102168903	21	68950000	69050000	0.955879
LOC102168903	21	69000000	69100000	0.744475
LOC102168903	21	69050000	69150000	0.869304
LOC102168903	21	69100000	69200000	0.610113
LOC102179658	21	68900000	69000000	0.822983
LOC102179658	21	68950000	69050000	0.955879
LOC102180801	21	19300000	19400000	0.446587
LOC102180801	21	19350000	19450000	0.589095
LOC102181340	21	19350000	19450000	0.589095
LOC102181632	21	19350000	19450000	0.589095
LOC102185461	21	68950000	69050000	0.955879
LOC102185461	21	69000000	69100000	0.744475
LOC102185461	21	69050000	69150000	0.869304
LOC102185461	21	69100000	69200000	0.610113
LOC102188715	21	48650000	48750000	0.440459
LOC102191230	21	68950000	69050000	0.955879
LOC102191230	21	69000000	69100000	0.744475
LOC102191415	21	68950000	69050000	0.955879
LOC102191415	21	69000000	69100000	0.744475
LOC106503980	21	69050000	69150000	0.869304
LOC106503980	21	69100000	69200000	0.610113
LOC108638495	21	68900000	69000000	0.822983
LOC108638495	21	68950000	69050000	0.955879
LOC108638496	21	69050000	69150000	0.869304
LOC108638496	21	69100000	69200000	0.610113
MIR342	21	64250000	64350000	0.645513
MIR342	21	64300000	64400000	0.698415
SEMA4B	21	20900000	21000000	0.49046
BAC5	22	51600000	51700000	0.584157
BAC7.5	22	51600000	51700000	0.584157
CACNA2D2	22	50000000	50100000	0.433917
CCR3	22	53100000	53200000	0.609572
CCR3	22	53150000	53250000	0.51675
FHIT	22	40350000	40450000	0.50345
FOXP1	22	30400000	30500000	0.462659
KIF9	22	52300000	52400000	0.455096
KIF9	22	52350000	52450000	0.513078
KIF9	22	52400000	52500000	0.479407
LOC102169231	22	51550000	51650000	0.610762
LOC102169231	22	51600000	51700000	0.584157
LOC102173511	22	52350000	52450000	0.513078
LOC102173511	22	52400000	52500000	0.479407
LOC102173511	22	52450000	52550000	0.458248
LOC102179713	22	53150000	53250000	0.51675
LOC102179993	22	53150000	53250000	0.51675
LOC102181444	22	51600000	51700000	0.584157
MAP28	22	51600000	51700000	0.584157
MAP34-B	22	51550000	51650000	0.610762
MAP34-B	22	51600000	51700000	0.584157
NME6	22	51550000	51650000	0.610762
NME6	22	51600000	51700000	0.584157
PTPRG	22	39350000	39450000	0.442222
PTPRG	22	39500000	39600000	0.464262
SPINK8	22	51550000	51650000	0.610762
SPINK8	22	51600000	51700000	0.584157
CCDC167	23	37350000	37450000	0.456969
CCDC167	23	37400000	37500000	0.564694
CMTR1	23	37350000	37450000	0.456969
CMTR1	23	37400000	37500000	0.564694
CMTR1	23	37450000	37550000	0.540649
LOC102174170	23	23950000	24050000	0.657477
LOC102174170	23	24000000	24100000	0.861059
LOC102174444	23	23950000	24050000	0.657477
LOC102174444	23	24000000	24100000	0.861059
LOC102174708	23	23950000	24050000	0.657477
KIAA1468	24	60800000	60900000	0.570051
KIAA1468	24	60850000	60950000	0.489571
LDLRAD4	24	43800000	43900000	0.529707
LOC102180556	24	61950000	62050000	0.639893
LOC102180556	24	62000000	62100000	0.678368
LOC102184299	24	62000000	62100000	0.678368
LOC108633802	24	62000000	62100000	0.678368
LOC108633803	24	62000000	62100000	0.678368
LOC108633804	24	62000000	62100000	0.678368
NEDD4L	24	57300000	57400000	1.12277
PTPRM	24	40750000	40850000	0.483858
PTPRM	24	40800000	40900000	0.77655
PTPRM	24	40850000	40950000	0.528127
SERPINB12	24	61950000	62050000	0.639893
SERPINB12	24	62000000	62100000	0.678368
AXIN1	25	150000	250000	0.793131
AXIN1	25	200000	300000	0.555374
AXIN1	25	250000	350000	0.435354
BAIAP2L1	25	38500000	38600000	0.472225
EME2	25	1200000	1300000	0.63256
EME2	25	1250000	1350000	0.655611
GPRC5B	25	17300000	17400000	0.484018
HAGH	25	1200000	1300000	0.63256
HAGH	25	1250000	1350000	0.655611
HN1L	25	1150000	1250000	0.571967
HN1L	25	1200000	1300000	0.63256
IGFALS	25	1200000	1300000	0.63256
IGFALS	25	1250000	1350000	0.655611
IQCK	25	17300000	17400000	0.484018
LOC102181832	25	34650000	34750000	0.596186
LOC102181832	25	34700000	34800000	0.58794
LOC102181832	25	34750000	34850000	0.477223
LOC102181832	25	34900000	35000000	0.486178
LOC102191011	25	37400000	37500000	0.570701
LOC102191011	25	37450000	37550000	0.554855
LOC102191297	25	37400000	37500000	0.570701
MAPK8IP3	25	1150000	1250000	0.571967
MAPK8IP3	25	1200000	1300000	0.63256
MAPK8IP3	25	1250000	1350000	0.655611
MRPL28	25	200000	300000	0.555374
MRPL28	25	250000	350000	0.435354
MRPS34	25	1200000	1300000	0.63256
MRPS34	25	1250000	1350000	0.655611
NME3	25	1200000	1300000	0.63256
NME3	25	1250000	1350000	0.655611
NUBP2	25	1200000	1300000	0.63256
NUBP2	25	1250000	1350000	0.655611
SPSB3	25	1200000	1300000	0.63256
SPSB3	25	1250000	1350000	0.655611
TMEM8A	25	200000	300000	0.555374
TMEM8A	25	250000	350000	0.435354
ACADSB	26	9150000	9250000	0.540504
ACADSB	26	9200000	9300000	0.576853
HPS1	26	32050000	32150000	0.532135
HPS1	26	32100000	32200000	0.484532
HPSE2	26	32050000	32150000	0.532135
IKZF5	26	9150000	9250000	0.540504
IKZF5	26	9200000	9300000	0.576853
LOC102170579	26	9200000	9300000	0.576853
LOC102170850	26	9200000	9300000	0.576853
LOC102176388	26	9200000	9300000	0.576853
LOC102186455	26	48550000	48650000	0.453026
LOC102186455	26	48600000	48700000	0.472554
PRKG1	26	44050000	44150000	0.69855
PRKG1	26	44100000	44200000	0.526918
PSTK	26	9150000	9250000	0.540504
PSTK	26	9200000	9300000	0.576853
PYROXD2	26	32050000	32150000	0.532135
PYROXD2	26	32100000	32200000	0.484532
ANK3	28	29150000	29250000	0.449698
ANK3	28	29200000	29300000	0.496572
ANK3	28	29750000	29850000	0.470005
COG2	28	0	100000	0.539692
COG2	28	50000	150000	0.435893
CTNNA3	28	22300000	22400000	0.442883
CTNNA3	28	22350000	22450000	0.447031
LOC108634128	28	0	100000	0.539692
MICU1	28	16950000	17050000	0.445509
MICU1	28	17150000	17250000	0.485293
ALG8	29	17300000	17400000	0.489245
ALG8	29	17350000	17450000	0.67294
ALG8	29	17400000	17500000	0.500636
DLG2	29	11100000	11200000	0.467384
HRASLS5	29	42050000	42150000	0.447361
HRASLS5	29	42100000	42200000	0.539827
HRAS	29	45800000	45900000	0.451122
HRAS	29	45850000	45950000	0.544659
LMNTD2	29	45800000	45900000	0.451122
LMNTD2	29	45850000	45950000	0.544659
LOC100860781	29	25800000	25900000	0.604748
LOC102168428	29	25750000	25850000	0.493904
LOC102168428	29	25800000	25900000	0.604748
LOC102168609	29	39850000	39950000	0.440692
LOC102168609	29	39900000	40000000	0.518787
LOC102168609	29	39950000	40050000	0.537368
LOC102168699	29	25750000	25850000	0.493904
LOC102168699	29	25800000	25900000	0.604748
LOC102168979	29	25800000	25900000	0.604748
LOC102174470	29	42150000	42250000	0.485643
LOC102174470	29	42200000	42300000	0.484242
LOC102183041	29	18200000	18300000	0.484393
LOC102183041	29	18250000	18350000	0.956313
LOC102183041	29	18300000	18400000	0.626344
LOC102187376	29	25800000	25900000	0.604748
LOC106503728	29	25750000	25850000	0.493904
LOC106503728	29	25800000	25900000	0.604748
LOC108633235	29	42150000	42250000	0.485643
LOC108633235	29	42200000	42300000	0.484242
LOC108633253	29	46250000	46350000	1.0362
LOC108633253	29	46300000	46400000	0.936946
LOC108634204	29	42100000	42200000	0.539827
LOC108634204	29	42150000	42250000	0.485643
LOC108634208	29	45800000	45900000	0.451122
LOC108634208	29	45850000	45950000	0.544659
LOC108634246	29	46250000	46350000	1.0362
LOC108634246	29	46300000	46400000	0.936946
LRRC56	29	45800000	45900000	0.451122
LRRC56	29	45850000	45950000	0.544659
MUC6	29	46250000	46350000	1.0362
NDUFC2	29	17350000	17450000	0.67294
NDUFC2	29	17400000	17500000	0.500636
PHRF1	29	45800000	45900000	0.451122
PHRF1	29	45850000	45950000	0.544659
RASSF7	29	45800000	45900000	0.451122
RASSF7	29	45850000	45950000	0.544659
THRSP	29	17350000	17450000	0.67294
THRSP	29	17400000	17500000	0.500636

## Sheet: Table S5
Table S5: The top 5% of candidate genes under selection in cashmere goats by XP-EHH
GENE	CHR	STRAT	END	XP-EHH
BTD	1	152450000	152500000	3.24484
BTD	1	152500000	152550000	2.67058
CCT8	1	5450000	5500000	2.58519
CHST2	1	125400000	125450000	2.60879
DSCAM	1	139950000	140000000	2.63531
GRIK1	1	4900000	4950000	2.87264
LOC102179814	1	96750000	96800000	2.58963
LOC108636233	1	5450000	5500000	2.58519
NCAM2	1	14450000	14500000	2.58993
NLGN1	1	92750000	92800000	2.81422
NLGN1	1	93050000	93100000	2.9625
NLGN1	1	93100000	93150000	3.00494
PHC3	1	96700000	96750000	2.89383
PHC3	1	96750000	96800000	2.58963
PHC3	1	96800000	96850000	2.59042
PLCH1	1	111750000	111800000	2.79504
PRKCI	1	96700000	96750000	2.89383
RSRC1	1	108500000	108550000	3.03353
RSRC1	1	108550000	108600000	3.13016
RSRC1	1	108600000	108650000	3.76263
RSRC1	1	108650000	108700000	4.13016
RSRC1	1	108700000	108750000	4.41018
RSRC1	1	108750000	108800000	3.72742
RSRC1	1	108800000	108850000	4.39171
RSRC1	1	108850000	108900000	4.184
RSRC1	1	108900000	108950000	4.27229
RSRC1	1	108950000	109000000	4.21442
SATB1	1	155250000	155300000	2.94022
SHOX2	1	108950000	109000000	4.21442
USP16	1	5450000	5500000	2.58519
ZBTB20	1	58750000	58800000	2.92398
DAPL1	2	98650000	98700000	2.68306
DAPL1	2	98700000	98750000	2.73358
GULP1	2	128350000	128400000	2.87833
IFNLR1	2	7150000	7200000	4.14424
IL22RA1	2	7150000	7200000	4.14424
MYO3B	2	110100000	110150000	2.83302
MYO3B	2	110200000	110250000	2.58347
MYOM3	2	7100000	7150000	2.85336
PIKFYVE	2	39250000	39300000	5.44571
PIKFYVE	2	39350000	39400000	2.86366
CHD1L	3	98150000	98200000	3.03697
LOC102184867	3	34750000	34800000	2.76223
LOC102191099	3	34750000	34800000	2.76223
SLAMF1	3	110950000	111000000	3.30122
SPAG17	3	95300000	95350000	3.53935
SPAG17	3	95350000	95400000	3.50121
SPAG17	3	95400000	95450000	3.61711
TGFBR3	3	68900000	68950000	2.84717
TGFBR3	3	68950000	69000000	2.9839
TGFBR3	3	69000000	69050000	3.15098
VAV3	3	85100000	85150000	2.65902
WDR35	11	78550000	78600000	3.70828
WDR34	11	98650000	98700000	2.6531
WDR3	3	95300000	95350000	3.53935
CNTNAP2	4	10450000	10500000	3.25487
CNTNAP2	4	10500000	10550000	3.39475
CNTNAP2	4	10800000	10850000	3.37154
CACUL1	26	13000000	13050000	2.67232
CUL1	4	8700000	8750000	2.66177
HDAC9	4	93700000	93750000	3.38046
HDAC9	4	93750000	93800000	3.35173
LOC106502017	4	90550000	90600000	2.72448
NAMPT	4	72900000	72950000	3.02445
NAMPT	4	72950000	73000000	3.068
RELN	4	75100000	75150000	2.73088
SEPT7	4	58900000	58950000	2.6001
TRIL	4	53000000	53050000	2.6661
CADM2	1	32400000	32450000	2.83787
ADM2	5	118700000	118750000	3.62971
ARSA	5	118850000	118900000	2.99137
CACNA1C	5	107500000	107550000	4.09762
CACNA1C	5	107600000	107650000	3.14531
CACNA1C	5	107650000	107700000	3.86633
CACNA1C	5	107700000	107750000	3.82132
CHKB	5	118800000	118850000	3.0662
CHKB	5	118850000	118900000	2.99137
CPT1B	5	118800000	118850000	3.0662
DENND6B	5	118650000	118700000	3.73464
DENND6B	5	118700000	118750000	3.62971
IL17RA	5	107700000	107750000	3.82132
LMF2	5	118750000	118800000	4.03139
LOC102189751	5	118750000	118800000	4.03139
LRP1	5	55550000	55600000	2.65246
MAPK8IP2	5	118850000	118900000	2.99137
MIOX	5	118700000	118750000	3.62971
MUC19	5	39850000	39900000	2.85159
NCAPH2	5	118750000	118800000	4.03139
NXPH4	5	55550000	55600000	2.65246
ODF3B	5	118750000	118800000	4.03139
PPP6R2	5	118600000	118650000	3.66664
PPP6R2	5	118650000	118700000	3.73464
SYCE3	5	118800000	118850000	3.0662
SYNGR1	5	109700000	109750000	3.4739
TAB1	5	109750000	109800000	3.3449
ADD1	6	116650000	116700000	3.05167
ADD1	6	116700000	116750000	3.59524
C6H4orf22	6	95450000	95500000	4.49284
C6H4orf22	6	95500000	95550000	4.38824
C6H4orf22	6	95550000	95600000	4.09635
C6H4orf22	6	95600000	95650000	5.43974
C6H4orf22	6	95650000	95700000	3.13959
C6H4orf22	6	95700000	95750000	2.75645
C6H4orf22	6	95750000	95800000	3.176
FGF5	6	95400000	95450000	3.92473
GRID2	6	31750000	31800000	2.90014
GRK4	6	116750000	116800000	4.05478
GRK4	6	116800000	116850000	3.92392
HTT	6	116800000	116850000	3.92392
HTT	6	116900000	116950000	3.06195
LOC108636244	6	116700000	116750000	3.59524
LRPAP1	6	115550000	115600000	4.11237
MFSD10	6	116700000	116750000	3.59524
NOP14	6	116700000	116750000	3.59524
NOP14	6	116750000	116800000	4.05478
RGS12	6	115550000	115600000	4.11237
RGS12	6	115600000	115650000	3.18983
CAPS	7	92000000	92050000	2.84001
CATSPERD	7	91950000	92000000	3.27756
DUS3L	7	91950000	92000000	3.27756
FLT4	7	108200000	108250000	3.76211
GRAMD3	7	83250000	83300000	3.7882
LOC102169376	7	100250000	100300000	2.69079
LOC102170309	7	100300000	100350000	3.05055
LOC102170865	7	100250000	100300000	2.69079
LOC102171141	7	100250000	100300000	2.69079
LOC108636381	7	83250000	83300000	3.7882
LOC108636448	7	100300000	100350000	3.05055
NDUFA11	7	92000000	92050000	2.84001
NRTN	7	91950000	92000000	3.27756
NRTN	7	92000000	92050000	2.84001
PRR22	7	91950000	92000000	3.27756
RANBP3	7	92000000	92050000	2.84001
VMAC	7	92000000	92050000	2.84001
ACP1	8	112400000	112450000	2.85173
ACP1	8	112450000	112500000	3.67324
ADAMTSL1	8	25200000	25250000	2.80101
ADAMTSL1	8	25250000	25300000	2.77683
CDCA2	8	72550000	72600000	2.76803
FAM150B	8	112400000	112450000	2.85173
FAM221B	8	59800000	59850000	2.61056
KCTD9	8	72550000	72600000	2.76803
LOC102174842	8	22650000	22700000	4.53965
LOC102174842	8	22700000	22750000	5.06631
LOC102175959	8	70100000	70150000	2.93819
LOC106502417	8	64200000	64250000	3.08414
LOC106502417	8	64250000	64300000	2.75106
LOC108636612	8	22700000	22750000	5.06631
LOC108636613	8	22700000	22750000	5.06631
LOC108636615	8	22700000	22750000	5.06631
SH3YL1	8	112450000	112500000	3.67324
SH3YL1	8	112500000	112550000	3.15153
LAMA2	9	54300000	54350000	2.59852
ADAM21	10	20950000	21000000	3.42346
ADCY4	10	80550000	80600000	2.74061
ANKRD31	10	94650000	94700000	3.0613
CIDEB	10	80550000	80600000	2.74061
COL4A3BP	10	94300000	94350000	2.93492
COL4A3BP	10	94350000	94400000	5.7151
COL4A3BP	10	94400000	94450000	4.63915
COL4A3BP	10	94450000	94500000	4.36911
DHRS1	10	80550000	80600000	2.74061
DHRS7	10	30800000	30850000	3.26236
DHRS7C	19	28650000	28700000	2.84138
GATM	10	38050000	38100000	3.1097
GCNT4	10	94700000	94750000	4.06548
HMGCR	10	94450000	94500000	4.36911
LOC102179204	10	20950000	21000000	3.42346
LOC108636845	10	94700000	94750000	4.06548
LOC108636944	10	20950000	21000000	3.42346
LOC108636944	10	21000000	21050000	2.8131
LOC108636945	10	21000000	21050000	2.8131
LOC108637011	10	80600000	80650000	3.41305
LTB4R2	10	80550000	80600000	2.74061
LTB4R	10	80550000	80600000	2.74061
LTB4R2	10	80550000	80600000	2.74061
NFATC4	10	80600000	80650000	3.41305
NOP9	10	80550000	80600000	2.74061
POLK	10	94200000	94250000	2.68511
POLK	10	94300000	94350000	2.93492
RIPK3	10	80550000	80600000	2.74061
RIPK3	10	80600000	80650000	3.41305
TTLL5	10	15950000	16000000	2.85282
TTLL5	10	16150000	16200000	2.61609
BIRC6	11	14950000	15000000	2.66714
BIRC6	11	15000000	15050000	2.59524
BRE	11	71100000	71150000	3.21356
BRE	11	71200000	71250000	2.75281
CACNA1B	11	105400000	105450000	2.74311
DPY30	11	14500000	14550000	2.5837
FOSL2	11	71050000	71100000	2.91679
LMX1B	11	96950000	97000000	3.45345
LMX1B	11	97000000	97050000	4.32253
LOC102172165	11	71100000	71150000	3.21356
LOC108637104	11	15000000	15050000	2.59524
LRRTM4	11	58950000	59000000	2.67834
LTBP1	11	15300000	15350000	3.68166
MEMO1	11	14500000	14550000	2.5837
SPAST	11	14550000	14600000	2.61863
SPAST	11	14600000	14650000	3.21916
TET3	11	10450000	10500000	2.62942
TTC27	11	15000000	15050000	2.59524
TTC27	11	15100000	15150000	3.08279
TTC27	11	15150000	15200000	2.98428
LOC102173859	12	14650000	14700000	4.58062
LOC102173859	12	14700000	14750000	3.89595
LOC102173859	12	14750000	14800000	2.69344
LOC102180841	12	15450000	15500000	NA
LOC102180841	12	15500000	15550000	NA
LOC102180841	12	15550000	15600000	NA
LOC102180841	12	15600000	15650000	3.67358
LOC102180841	12	15650000	15700000	3.04742
LOC102181111	12	15050000	15100000	2.66048
LOC102181111	12	15100000	15150000	3.22913
LOC102181111	12	15150000	15200000	3.20556
LOC102181111	12	15200000	15250000	NA
LOC102185892	12	14650000	14700000	4.58062
LOC102187143	12	57550000	57600000	2.93478
LOC108637254	12	14300000	14350000	NA
LOC108637254	12	14350000	14400000	NA
LOC108637254	12	14400000	14450000	NA
NEK3	12	65050000	65100000	2.83141
RXFP2	12	57500000	57550000	3.01417
CHD6	13	69600000	69650000	2.64255
CTCFL	13	57950000	58000000	3.29469
FAM107B	13	28500000	28550000	2.68238
LBP	13	66800000	66850000	2.61277
LOC102171438	13	10550000	10600000	2.89501
LOC102171438	13	10650000	10700000	3.90231
LOC102178346	13	19400000	19450000	2.69086
NINL	13	10500000	10550000	2.63771
NINL	13	10550000	10600000	2.89501
PAX1	13	40250000	40300000	3.09386
PTPRT	13	70600000	70650000	3.09713
PTPRT	13	71000000	71050000	2.86076
RAE1	13	58050000	58100000	3.00906
RBM38	13	58050000	58100000	3.00906
SPO11	13	58100000	58150000	3.24472
ZEB1	13	33100000	33150000	2.94797
FZD6	14	20950000	21000000	3.11224
OXR1	14	24150000	24200000	3.55095
PDE7A	14	51850000	51900000	3.63434
PDE7A	14	51900000	51950000	3.40806
STK3	14	16500000	16550000	4.12106
STK3	14	16550000	16600000	3.6755
STK3	14	16600000	16650000	3.32866
STK39	2	108200000	108250000	2.77154
STK39	2	108250000	108300000	2.97223
STK39	2	108300000	108350000	2.66546
STK39	2	108350000	108400000	2.68951
ANAPC15	15	31650000	31700000	2.962
FOLR1	15	31600000	31650000	3.35323
FOLR2	15	31600000	31650000	3.35323
INPPL1	15	31600000	31650000	3.35323
LAMTOR1	15	31650000	31700000	2.962
LOC102173402	15	34300000	34350000	2.93501
LOC102173673	15	34300000	34350000	2.93501
LOC102173865	15	31650000	31700000	2.962
LOC102174322	15	31600000	31650000	3.35323
LOC102180409	15	34300000	34350000	2.93501
LOC102180689	15	34300000	34350000	2.93501
LOC102180954	15	34300000	34350000	2.93501
RRM1	15	32300000	32350000	NA
RRM1	15	32350000	32400000	3.67267
SOX6	15	45900000	45950000	3.19775
SOX6	15	45950000	46000000	4.07856
SOX6	15	46000000	46050000	4.48016
SOX6	15	46050000	46100000	3.62472
SOX6	15	46100000	46150000	3.19267
STIM1	15	32250000	32300000	NA
STIM1	15	32300000	32350000	NA
AKT3	16	32000000	32050000	3.30833
AKT3	16	32050000	32100000	3.54305
CHML	16	33650000	33700000	3.14098
TMEM201	16	42350000	42400000	2.92935
WDR64	16	33550000	33600000	2.90643
WDR64	16	33600000	33650000	2.59312
WDR64	16	33650000	33700000	3.14098
B3GNT4	17	18000000	18050000	4.95795
CCDC117	17	3000000	3050000	3.10092
CCDC117	17	3050000	3100000	4.3997
HVCN1	17	16700000	16750000	3.32809
KMT5A	17	19000000	19050000	2.96356
LRRC43	17	18000000	18050000	4.95795
MLXIP	17	17950000	18000000	3.79762
MLXIP	17	18000000	18050000	4.95795
RILPL2	17	19000000	19050000	2.96356
TCTN1	17	16700000	16750000	3.32809
TTC28	17	3250000	3300000	3.0771
XBP1	17	3000000	3050000	3.10092
ZNRF3	17	2950000	3000000	2.58425
ZNRF3	17	3000000	3050000	3.10092
CENPBD1	18	16100000	16150000	3.07587
DEF8	18	16100000	16150000	3.07587
JPH3	18	14550000	14600000	3.01811
LOC102168439	18	60800000	60850000	3.24407
LOC102168439	18	60850000	60900000	4.56622
LOC102168713	18	60850000	60900000	4.56622
LOC102181148	18	16100000	16150000	3.07587
LOC102181419	18	16100000	16150000	3.07587
LOC102191034	18	59750000	59800000	2.78275
LOC102191785	18	60100000	60150000	4.33743
LOC102191785	18	60150000	60200000	3.6307
LOC108638024	18	60050000	60100000	3.33968
LOC108638025	18	60200000	60250000	2.73692
SPIRE2	18	16050000	16100000	3.15716
TCF25	18	16050000	16100000	3.15716
TCF25	18	16100000	16150000	3.07587
VAC14	18	2650000	2700000	2.81831
FN3K	19	49450000	49500000	3.66803
FN3KRP	19	49450000	49500000	3.66803
FN3KRP	19	49450000	49500000	3.66803
MSI2	19	7650000	7700000	3.12014
PTRH2	19	10300000	10350000	2.61761
SMG6	19	22950000	23000000	2.63533
SMG6	19	23000000	23050000	2.81549
SMG6	19	23050000	23100000	3.15029
TBCD	19	49350000	49400000	2.58514
TBCD	19	49400000	49450000	3.38327
TBCD	19	49450000	49500000	3.66803
ZNF750	19	49400000	49450000	3.38327
ANKH	20	58400000	58450000	2.76232
FAM105A	20	58450000	58500000	2.8387
LOC108638413	20	58450000	58500000	2.8387
NPR3	20	40850000	40900000	2.61498
NPR3	20	40900000	40950000	3.58717
OTULIN	20	58400000	58450000	2.76232
OTULIN	20	58450000	58500000	2.8387
CTAGE5	21	48650000	48700000	2.86186
DEGS2	21	64350000	64400000	3.55555
EVL	21	64200000	64250000	3.14198
EVL	21	64250000	64300000	3.35036
EVL	21	64300000	64350000	4.16544
EVL	21	64350000	64400000	3.55555
FBXO33	21	48650000	48700000	2.86186
FBXO33	21	48700000	48750000	3.04502
JAG2	21	68900000	68950000	4.51588
LOC102168903	21	69000000	69050000	3.38131
LOC102168903	21	69050000	69100000	4.80032
LOC102168903	21	69100000	69150000	4.47711
LOC102179658	21	68950000	69000000	6.98494
LOC102180801	21	19350000	19400000	3.55942
LOC102181340	21	19400000	19450000	3.43611
LOC102181632	21	19400000	19450000	3.43611
LOC102185461	21	69000000	69050000	3.38131
LOC102185461	21	69050000	69100000	4.80032
LOC102185461	21	69100000	69150000	4.47711
LOC102188715	21	48700000	48750000	3.04502
LOC102191230	21	69000000	69050000	3.38131
LOC102191415	21	69000000	69050000	3.38131
LOC106503980	21	69100000	69150000	4.47711
LOC108638495	21	68950000	69000000	6.98494
LOC108638496	21	69100000	69150000	4.47711
MIR342	21	64300000	64350000	4.16544
SEMA4B	21	20900000	20950000	2.73083
BAC5	22	51650000	51700000	3.72394
BAC7.5	22	51650000	51700000	3.72394
CACNA2D2	22	50000000	50050000	2.59482
CCR3	22	53150000	53200000	3.28985
FHIT	22	41550000	41600000	2.6468
FOXP1	22	30250000	30300000	3.27381
FOXP1	22	30400000	30450000	2.88368
KIF9	22	52400000	52450000	3.16331
LOC102169231	22	51600000	51650000	3.5007
LOC102173511	22	52400000	52450000	3.16331
LOC102179713	22	53200000	53250000	3.46036
LOC102179993	22	53200000	53250000	3.46036
LOC102181444	22	51650000	51700000	3.72394
MAP28	22	51650000	51700000	3.72394
MAP34-B	22	51600000	51650000	3.5007
NME6	22	51600000	51650000	3.5007
PTPRG	22	39500000	39550000	3.26557
PTPRG	22	39600000	39650000	2.78165
SPINK8	22	51600000	51650000	3.5007
CCDC167	23	37400000	37450000	2.84708
CMTR1	23	37400000	37450000	2.84708
LOC102174170	23	24000000	24050000	3.09979
LOC102174444	23	23950000	24000000	2.63699
LOC102174444	23	24000000	24050000	3.09979
LOC102174708	23	23950000	24000000	2.63699
KIAA1468	24	60800000	60850000	3.73222
KIAA1468	24	60850000	60900000	3.46891
LDLRAD4	24	43600000	43650000	2.83574
LOC102180556	24	62000000	62050000	3.18555
LOC102184299	24	62050000	62100000	3.43849
LOC108633802	24	62050000	62100000	3.43849
LOC108633803	24	62050000	62100000	3.43849
LOC108633804	24	62050000	62100000	3.43849
NEDD4L	24	57400000	57450000	2.64359
PTPRM	24	40650000	40700000	3.21353
PTPRM	24	40750000	40800000	2.70516
SERPINB12	24	62000000	62050000	3.18555
AXIN1	25	200000	250000	2.7461
AXIN1	25	250000	300000	2.90633
BAIAP2L1	25	38500000	38550000	2.77817
EME2	25	1250000	1300000	2.80715
GPRC5B	25	17300000	17350000	2.8956
HAGH	25	1250000	1300000	2.80715
HN1L	25	1200000	1250000	3.15385
IGFALS	25	1250000	1300000	2.80715
IQCK	25	17300000	17350000	2.8956
LOC102181832	25	34000000	34050000	3.49255
LOC102181832	25	34100000	34150000	3.66183
LOC102181832	25	34700000	34750000	3.40623
LOC102181832	25	35100000	35150000	2.74955
LOC102191011	25	37450000	37500000	3.40856
LOC102191297	25	37400000	37450000	3.23831
MAPK8IP3	25	1200000	1250000	3.15385
MAPK8IP3	25	1250000	1300000	2.80715
MRPL28	25	250000	300000	2.90633
MRPS34	25	1250000	1300000	2.80715
NME3	25	1250000	1300000	2.80715
NUBP2	25	1250000	1300000	2.80715
SPSB3	25	1250000	1300000	2.80715
TMEM8A	25	250000	300000	2.90633
ACADSB	26	9200000	9250000	2.68944
HPS1	26	32100000	32150000	3.11634
HPSE2	26	31450000	31500000	2.61881
HPSE2	26	31500000	31550000	2.90419
IKZF5	26	9200000	9250000	2.68944
LOC102170579	26	9250000	9300000	2.81977
LOC102170850	26	9250000	9300000	2.81977
LOC102176388	26	9250000	9300000	2.81977
LOC102186455	26	48600000	48650000	2.82628
PRKG1	26	43550000	43600000	3.09712
PRKG1	26	43600000	43650000	3.21782
PSTK	26	9200000	9250000	2.68944
PSTK	26	9250000	9300000	2.81977
PYROXD2	26	32100000	32150000	3.11634
ANK3	28	29200000	29250000	3.13219
ANK3	28	29750000	29800000	2.70797
COG2	28	0	50000	4.0732
CTNNA3	28	21400000	21450000	3.03831
CTNNA3	28	21950000	22000000	2.64484
CTNNA3	28	22200000	22250000	2.7694
CTNNA3	28	22350000	22400000	2.74103
CTNNA3	28	22550000	22600000	3.24906
LOC108634128	28	0	50000	4.0732
MICU1	28	16950000	17000000	2.70824
ALG8	29	17350000	17400000	3.32115
ALG8	29	17400000	17450000	2.83307
DLG2	29	9750000	9800000	2.93174
DLG2	29	10950000	11000000	2.80109
DLG2	29	11100000	11150000	2.88429
HRASLS5	29	42100000	42150000	3.16688
HRAS	29	45850000	45900000	2.72338
LMNTD2	29	45850000	45900000	2.72338
LOC100860781	29	25850000	25900000	3.41186
LOC102168428	29	25800000	25850000	3.48097
LOC102168609	29	39950000	40000000	3.86002
LOC102168699	29	25800000	25850000	3.48097
LOC102168979	29	25850000	25900000	3.41186
LOC102174470	29	42200000	42250000	4.12914
LOC102183041	29	18200000	18250000	3.32901
LOC102183041	29	18250000	18300000	3.76713
LOC102183041	29	18300000	18350000	3.9655
LOC102187376	29	25850000	25900000	3.41186
LOC106503728	29	25800000	25850000	3.48097
LOC108633235	29	42200000	42250000	4.12914
LOC108633253	29	46300000	46350000	3.11189
LOC108634204	29	42150000	42200000	NA
LOC108634208	29	45850000	45900000	2.72338
LOC108634246	29	46300000	46350000	3.11189
LRRC56	29	45850000	45900000	2.72338
MUC6	29	46200000	46250000	3.02803
MUC6	29	46250000	46300000	3.33912
NDUFC2	29	17400000	17450000	2.83307
PHRF1	29	45850000	45900000	2.72338
RASSF7	29	45850000	45900000	2.72338
THRSP	29	17400000	17450000	2.83307

## Sheet: Table S6
Table S6: Overlapping selection candidate genes for cashmere goats by FST, θπ, and XP-EHH
CHR	GENE
1	BTD
1	CCT8
1	CHST2
1	DSCAM
1	GRIK1
1	LOC102179814
1	LOC108636233
1	NCAM2
1	NLGN1
1	PHC3
1	PLCH1
1	PRKCI
1	RSRC1
1	SATB1
1	SHOX2
1	USP16
1	ZBTB20
2	DAPL1
2	GULP1
2	IFNLR1
2	IL22RA1
2	MYO3B
2	MYOM3
2	PIKFYVE
3	CHD1L
3	LOC102184867
3	LOC102191099
3	SLAMF1
3	SPAG17
3	TGFBR3
3	VAV3
3	WDR3
4	CNTNAP2
4	CUL1
4	HDAC9
4	LOC106502017
4	NAMPT
4	RELN
4	SEPT7
4	TRIL
5	ADM2
5	ARSA
5	CACNA1C
5	CHKB
5	CPT1B
5	DENND6B
5	IL17RA
5	LMF2
5	LOC102189751
5	LRP1
5	MAPK8IP2
5	MIOX
5	MUC19
5	NCAPH2
5	NXPH4
5	ODF3B
5	PPP6R2
5	SYCE3
5	SYNGR1
5	TAB1
6	ADD1
6	C6H4orf22
6	FGF5
6	GRID2
6	GRK4
6	HTT
6	LOC108636244
6	LRPAP1
6	MFSD10
6	NOP14
6	RGS12
7	CAPS
7	CATSPERD
7	DUS3L
7	FLT4
7	GRAMD3
7	LOC102169376
7	LOC102170309
7	LOC102170865
7	LOC102171141
7	LOC108636381
7	LOC108636448
7	NDUFA11
7	NRTN
7	PRR22
7	RANBP3
7	VMAC
8	ACP1
8	ADAMTSL1
8	CDCA2
8	FAM150B
8	FAM221B
8	KCTD9
8	LOC102174842
8	LOC102175959
8	LOC106502417
8	LOC108636612
8	LOC108636613
8	LOC108636615
8	SH3YL1
9	LAMA2
10	ADAM21
10	ADCY4
10	ANKRD31
10	CIDEB
10	COL4A3BP
10	DHRS1
10	DHRS7
10	GATM
10	GCNT4
10	HMGCR
10	LOC102179204
10	LOC108636845
10	LOC108636944
10	LOC108636945
10	LOC108637011
10	LTB4R
10	LTB4R2
10	NFATC4
10	NOP9
10	POLK
10	RIPK3
10	TTLL5
11	BIRC6
11	BRE
11	CACNA1B
11	DPY30
11	FOSL2
11	LMX1B
11	LOC102172165
11	LOC108637104
11	LRRTM4
11	LTBP1
11	MEMO1
11	SPAST
11	TET3
11	TTC27
12	LOC102173859
12	LOC102181111
12	LOC102185892
12	LOC102187143
12	NEK3
12	RXFP2
13	CHD6
13	CTCFL
13	FAM107B
13	LBP
13	LOC102171438
13	LOC102178346
13	NINL
13	PAX1
13	PTPRT
13	RAE1
13	RBM38
13	SPO11
13	ZEB1
14	FZD6
14	OXR1
14	PDE7A
14	STK3
15	ANAPC15
15	FOLR1
15	FOLR2
15	INPPL1
15	LAMTOR1
15	LOC102173402
15	LOC102173673
15	LOC102173865
15	LOC102174322
15	LOC102180409
15	LOC102180689
15	LOC102180954
15	SOX6
16	AKT3
16	CHML
16	TMEM201
16	WDR64
17	B3GNT4
17	CCDC117
17	HVCN1
17	KMT5A
17	LRRC43
17	MLXIP
17	RILPL2
17	TCTN1
17	TTC28
17	XBP1
17	ZNRF3
18	CENPBD1
18	DEF8
18	JPH3
18	LOC102168439
18	LOC102168713
18	LOC102181148
18	LOC102181419
18	LOC102191034
18	LOC102191785
18	LOC108638024
18	LOC108638025
18	SPIRE2
18	TCF25
18	VAC14
19	FN3K
19	FN3KRP
19	MSI2
19	PTRH2
19	SMG6
19	TBCD
19	ZNF750
20	ANKH
20	FAM105A
20	LOC108638413
20	NPR3
20	OTULIN
21	CTAGE5
21	DEGS2
21	EVL
21	FBXO33
21	JAG2
21	LOC102168903
21	LOC102179658
21	LOC102180801
21	LOC102181340
21	LOC102181632
21	LOC102185461
21	LOC102188715
21	LOC102191230
21	LOC102191415
21	LOC106503980
21	LOC108638495
21	LOC108638496
21	MIR342
21	SEMA4B
22	BAC5
22	BAC7.5
22	CACNA2D2
22	CCR3
22	FHIT
22	FOXP1
22	KIF9
22	LOC102169231
22	LOC102173511
22	LOC102179713
22	LOC102179993
22	LOC102181444
22	MAP28
22	MAP34-B
22	NME6
22	PTPRG
22	SPINK8
23	CCDC167
23	CMTR1
23	LOC102174170
23	LOC102174444
23	LOC102174708
24	KIAA1468
24	LDLRAD4
24	LOC102180556
24	LOC102184299
24	LOC108633802
24	LOC108633803
24	LOC108633804
24	NEDD4L
24	PTPRM
24	SERPINB12
25	AXIN1
25	BAIAP2L1
25	EME2
25	GPRC5B
25	HAGH
25	HN1L
25	IGFALS
25	IQCK
25	LOC102181832
25	LOC102191011
25	LOC102191297
25	MAPK8IP3
25	MRPL28
25	MRPS34
25	NME3
25	NUBP2
25	SPSB3
25	TMEM8A
26	ACADSB
26	HPS1
26	HPSE2
26	IKZF5
26	LOC102170579
26	LOC102170850
26	LOC102176388
26	LOC102186455
26	PRKG1
26	PSTK
26	PYROXD2
28	ANK3
28	COG2
28	CTNNA3
28	LOC108634128
28	MICU1
29	ALG8
29	DLG2
29	HRAS
29	LMNTD2
29	LOC100860781
29	LOC102168428
29	LOC102168609
29	LOC102168699
29	LOC102168979
29	LOC102174470
29	LOC102183041
29	LOC102187376
29	LOC106503728
29	LOC108633235
29	LOC108633253
29	LOC108634208
29	LOC108634246
29	LRRC56
29	MUC6
29	NDUFC2
29	PHRF1
29	RASSF7
29	THRSP

## Sheet: Table S7
Table S7: GO analysis for the regional candidate genes selected in cashmere goat
Category	Term	Count	%	PValue	Genes	List Total	Pop Hits	Pop Total	Fold Enrichment	Bonferroni	Benjamini	FDR
GOTERM_BP_DIRECT	GO:0050829~defense response to Gram-negative bacterium	6	2.73973	0.00020625	MAP34-B, IL22RA1, MAP28, BAC7.5, LBP, BAC5	179	57	18719	11.0079	0.139612	0.150357	0.150357
GOTERM_BP_DIRECT	GO:0097120~receptor localization to synapse	3	1.36986	0.00242468	NLGN1, RELN, DLG2	179	8	18719	39.2158	0.829622	0.589196	0.589196
GOTERM_BP_DIRECT	GO:0006661~phosphatidylinositol biosynthetic process	3	1.36986	0.00242468	SH3YL1, INPPL1, VAC14	179	8	18719	39.2158	0.829622	0.589196	0.589196
GOTERM_BP_DIRECT	GO:0046330~positive regulation of JNK cascade	5	2.28311	0.00422535	FLT4, STK3, HRAS, AXIN1, SLAMF1	179	69	18719	7.57793	0.954353	0.76148	0.76148
GOTERM_BP_DIRECT	GO:0016310~phosphorylation	11	5.02283	0.00522277	NME3, FN3KRP, STK3, AKT3, NME6, FN3K, MYO3B, PRKCI, PIKFYVE, PRKG1, GRK4	179	402	18719	2.86152	0.978015	0.76148	0.76148
GOTERM_BP_DIRECT	GO:0050830~defense response to Gram-positive bacterium	5	2.28311	0.00713255	MAP34-B, MAP28, BAC7.5, LBP, BAC5	179	80	18719	6.53596	0.994583	0.770015	0.770015
GOTERM_BP_DIRECT	GO:0061844~antimicrobial humoral immune response mediated by antimicrobial peptide	4	1.82648	0.00739384	MAP34-B, MAP28, BAC7.5, BAC5	179	42	18719	9.95956	0.995529	0.770015	0.770015
GOTERM_BP_DIRECT	GO:0032008~positive regulation of TOR signaling	3	1.36986	0.0124478	LAMTOR1, RELN, AKT3	179	18	18719	17.4292	0.999892	1	1
GOTERM_BP_DIRECT	GO:0007254~JNK cascade	3	1.36986	0.0152673	MAPK8IP3, STK3, MAPK8IP2	179	20	18719	15.6863	0.999987	1	1
GOTERM_BP_DIRECT	GO:0048873~homeostasis of number of cells within a tissue	3	1.36986	0.0152673	ADD1, AKT3, FOSL2	179	20	18719	15.6863	0.999987	1	1
GOTERM_BP_DIRECT	GO:0050804~modulation of chemical synaptic transmission	4	1.82648	0.0154482	CACNA1B, NLGN1, GRIK1, GRID2	179	55	18719	7.60549	0.999988	1	1
GOTERM_BP_DIRECT	GO:0045087~innate immune response	7	3.19635	0.0216172	MAP34-B, MAP28, OTULIN, FOSL2, BAC7.5, LBP, BAC5	179	227	18719	3.22479	1	1	1
GOTERM_BP_DIRECT	GO:0006470~protein dephosphorylation	5	2.28311	0.0228492	TAB1, PTPRT, PTPRM, ACP1, PTPRG	179	113	18719	4.62723	1	1	1
GOTERM_BP_DIRECT	GO:0007417~central nervous system development	4	1.82648	0.0346775	STK3, RELN, MSI2, SOX6	179	75	18719	5.57736	1	1	1
GOTERM_BP_DIRECT	GO:0007411~axon guidance	5	2.28311	0.0391774	MAPK8IP3, SEMA4B, RELN, DSCAM, LAMA2	179	134	18719	3.90207	1	1	1
GOTERM_BP_DIRECT	GO:0097119~postsynaptic density protein 95 clustering	2	0.913242	0.0466545	NLGN1, RELN	179	5	18719	41.8302	1	1	1
GOTERM_BP_DIRECT	GO:1904861~excitatory synapse assembly	2	0.913242	0.0466545	NLGN1, GRID2	179	5	18719	41.8302	1	1	1
GOTERM_BP_DIRECT	GO:0006468~protein phosphorylation	9	4.10959	0.0484643	NEK3, FLT4, STK3, RIPK3, AKT3, MYO3B, PRKCI, PRKG1, GRK4	179	421	18719	2.23558	1	1	1
GOTERM_CC_DIRECT	GO:0031012~extracellular matrix	7	3.19635	0.00148861	HPSE2, ADAMTSL1, IGFALS, MUC6, LTBP1, LRRTM4, MUC19	182	138	20342	5.66945	0.235207	0.26795	0.26795
GOTERM_CC_DIRECT	GO:0098839~postsynaptic density membrane	4	1.82648	0.0156445	GRIK1, CACNA1C, DLG2, GRID2	182	59	20342	7.57757	0.941473	1	1
GOTERM_CC_DIRECT	GO:0005891~voltage-gated calcium channel complex	3	1.36986	0.0176206	CACNA1B, CACNA2D2, CACNA1C	182	23	20342	14.5786	0.959237	1	1
GOTERM_MF_DIRECT	GO:0005515~protein binding	46	21.0046	3.64485e-06	MYOM3, SPINK8, ANK3, TTC27, LRP1, PHC3, PTPRT, HMGCR, RGS12, KCTD9, CMTR1, RXFP2, CHD6, NCAM2, WDR3, LRRC43, INPPL1, BAIAP2L1, CTAGE5, IGFALS, TRIL, MYO3B, MAPK8IP2, WDR64, MUC19, IQCK, ANKRD31, SH3YL1, SMG6, PTPRG, TCF25, LRRC56, VAV3, LRRTM4, NEDD4L, FBXO33, IL22RA1, IFNLR1, KMT5A, PTPRM, ZBTB20, PRKCI, SPSB3, MUC6, TTC28	188	2249	18647	2.02871	0.000921724	0.000922147	0.000922147
GOTERM_MF_DIRECT	GO:0001530~lipopolysaccharide binding	5	2.28311	0.000249334	MAP34-B, MAP28, BAC7.5, LBP, BAC5	188	31	18647	15.9978	0.0611404	0.0315407	0.0315407
GOTERM_MF_DIRECT	GO:0070412~R-SMAD binding	3	1.36986	0.0109446	RANBP3, LDLRAD4, AXIN1	188	16	18647	18.5974	0.938224	0.922991	0.922991
GOTERM_MF_DIRECT	GO:0102193~protein-ribulosamine 3-kinase activity	2	0.913242	0.0199568	FN3KRP, FN3K	188	2	18647	99.1862	0.993904	1	1
GOTERM_MF_DIRECT	GO:0005001~transmembrane receptor protein tyrosine phosphatase activity	2	0.913242	0.0199568	PTPRT, PTPRM	188	2	18647	99.1862	0.993904	1	1
GOTERM_MF_DIRECT	GO:0070326~very-low-density lipoprotein particle receptor binding	2	0.913242	0.0297862	LRPAP1, RELN	188	3	18647	66.1241	0.999524	1	1
GOTERM_MF_DIRECT	GO:0016301~kinase activity	3	1.36986	0.0479501	FN3KRP, PSTK, FN3K	188	35	18647	8.50167	0.999996	1	1
GOTERM_MF_DIRECT	GO:0008432~JUN kinase binding	2	0.913242	0.0491516	MAPK8IP3, MAPK8IP2	188	5	18647	39.6745	0.999997	1	1
GOTERM_MF_DIRECT	GO:0004725~protein tyrosine phosphatase activity	4	1.82648	0.0494176	PTPRT, PTPRM, ACP1, PTPRG	188	82	18647	4.83835	0.999997	1	1
GOTERM_MF_DIRECT	GO:0005524~ATP binding	22	10.0457	0.0496048	NME3, NEK3, SPAST, FLT4, STK3, CHD1L, CCT8, RIPK3, NME6, ADCY4, PRKG1, CHD6, GRK4, SPO11, PSTK, AKT3, NUBP2, MYO3B, PRKCI, PIKFYVE, KIF9	188	1428	18647	1.52808	0.999997	1	1

## Sheet: Table S8
Table S8: KEGG analysis for the regional candidate genes selected in cashmere goat
Category	Term	Count	%	PValue	Genes
KEGG_PATHWAY	chx05224:Breast cancer	8	3.65297	0.00220371	FZD6, JAG2, FLT4, POLK, AKT3, HRAS, FGF5, AXIN1
KEGG_PATHWAY	chx04010:MAPK signaling pathway	11	5.02283	0.00322536	MAPK8IP3, CACNA1B, CACNA2D2, FLT4, STK3, TAB1, CACNA1C, AKT3, HRAS, FGF5, MAPK8IP2
KEGG_PATHWAY	chx05213:Endometrial cancer	5	2.28311	0.00516757	CTNNA3, POLK, AKT3, HRAS, AXIN1
KEGG_PATHWAY	chx04970:Salivary secretion	6	2.73973	0.00598813	MAP34-B, MAP28, ADCY4, BAC7.5, PRKG1, BAC5
KEGG_PATHWAY	chx05226:Gastric cancer	7	3.19635	0.0100846	FZD6, CTNNA3, POLK, AKT3, HRAS, FGF5, AXIN1
KEGG_PATHWAY	chx04015:Rap1 signaling pathway	8	3.65297	0.0137756	FLT4, AKT3, ADCY4, HRAS, FGF5, PRKCI, EVL, VAV3
KEGG_PATHWAY	chx04621:NOD-like receptor signaling pathway	7	3.19635	0.0205611	MAP34-B, MAP28, TAB1, RIPK3, NAMPT, BAC7.5, BAC5
KEGG_PATHWAY	chx00230:Purine metabolism	6	2.73973	0.0235207	NME3, FHIT, NME6, ADCY4, PDE7A
KEGG_PATHWAY	chx04020:Calcium signaling pathway	8	3.65297	0.031993	CACNA1B, LTB4R2, NFATC4, FLT4, CACNA1C, ADCY4, FGF5
KEGG_PATHWAY	chx04390:Hippo signaling pathway	6	2.73973	0.0411762	FZD6, CTNNA3, STK3, DLG2, PRKCI, AXIN1
KEGG_PATHWAY	chx04725:Cholinergic synapse	5	2.28311	0.0450328	CACNA1B, CACNA1C, AKT3, ADCY4, HRAS

## Sheet: Table S9
Table S9: Overlapping selection candidate genes for cashmere goats by FST and BAYPASS
CHROM	GENE
1	EPHB1
1	KAP8
1	LOC100861181
1	NAALADL2
1	NCAM2
1	P3H2
1	TFDP2
2	NCKAP5
3	CTTNBP2NL
3	DNAJC6
3	LEPR
3	LEPROT
3	LOC102182091
3	MIER1
3	PODN
3	SCP2
3	WARS2
3	WDR78
4	CNTNAP2
4	CPVL
4	LOC102190196
5	EFCAB6
5	EIF4B
5	KRT18
5	KRT8
5	LOC108636128
5	MPPED1
5	PDZRN4
6	C6H4orf22
6	FGF5
6	LOC102183140
6	PRDM8
6	SEL1L3
6	SLC34A2
7	B4GALT7
7	CSF1R
7	FAM193B
7	FBXL21
7	HMGXB3
7	LECT2
7	LOC102185832
7	LOC108636418
7	PDE6A
7	PDGFRB
7	PPARGC1B
7	SLC26A2
7	TGFBI
7	TIGD6
7	TMED9
8	GALNTL6
8	MELK
9	ADGB
9	NT5DC1
9	TSPYL1
9	TSPYL4
10	ADAM20
10	ADAM21
10	COL4A3BP
10	HMGCR
10	LOC102179204
10	MED6
10	POLK
10	RTN1
10	SCAMP1
11	EGR4
11	FBXO41
12	FRY
12	GPC5
12	LOC102173858
12	RXFP2
13	HCK
13	LOC106502777
13	LOC108637375
13	LOC108637376
13	PAX1
13	TM9SF4
14	OXR1
16	CA6
16	DNM3
16	EPHX1
16	KCNT2
16	LOC102183441
16	MORN1
16	PEX10
16	PLCH2
16	RER1
16	SRGAP2
16	TMEM63A
18	HSD17B2
18	LTBP4
18	SDR42E1
18	SHKBP1
18	SPTBN4
19	LOC108638221
19	RNF43
19	SMG6
19	SUPT4H1
19	TSPOAP1
20	NPR3
21	AGBL1
21	GABRA5
21	LOC102168903
21	LOC102171239
21	LOC102185461
21	LOC106503980
21	LOC108638496
21	LOC108638497
22	CCR3
22	CDC25A
22	DHX30
22	LOC102168308
22	LOC102170003
22	LOC102171106
22	LOC102179713
22	LOC102191467
22	MAP4
22	MKRN2
22	MRPS24
22	PDZRN3
22	RAF1
22	SMARCC1
22	ULK4
23	CRISP1
23	DEFB133
23	EXOC2
23	LOC102189920
25	AUTS2
25	BAIAP3
25	GNPTG
25	LOC102178685
25	LOC102181832
25	TSR3
25	UBE2I
25	UNKL
26	HPSE2
26	PCDH15
29	DLG2

## Sheet: Table S10
Table S10: GO & KEGG analysis for the regional candidate genes with Genome-wide scans for local adaptation significant association
Category	Term	Count	%	PValue	Genes	List Total	Pop Hits	Pop Total	Fold Enrichment	Bonferroni	Benjamini	FDR
GOTERM_BP_DIRECT	GO:0001525~angiogenesis	4	3.77358	0.011447	LEPR, PDGFRB, NPR3, EPHB1	91	97	18719	8.48261	0.970147	1	1
GOTERM_BP_DIRECT	GO:0006468~protein phosphorylation	7	6.60377	0.0159473	RAF1, HCK, CSF1R, ULK4, PDGFRB, MELK, EPHB1	91	421	18719	3.42024	0.992577	1	1
GOTERM_BP_DIRECT	GO:0008584~male gonad development	3	2.83019	0.0232245	ADAM21, RXFP2, ADAM20	91	49	18719	12.5941	0.999228	1	1
GOTERM_BP_DIRECT	GO:0060326~cell chemotaxis	3	2.83019	0.0327649	DEFB133, PDGFRB, EPHB1	91	59	18719	10.4595	0.999961	1	1
GOTERM_BP_DIRECT	GO:0050764~regulation of phagocytosis	2	1.88679	0.0331793	HCK, TMEM63A	91	7	18719	58.7724	0.999966	1	1
GOTERM_BP_DIRECT	GO:0006887~exocytosis	3	2.83019	0.0380171	EXOC2, BAIAP3, SCAMP1	91	64	18719	9.64234	0.999993	1	1
GOTERM_BP_DIRECT	GO:0061351~neural precursor cell proliferation	2	1.88679	0.0470636	MELK, EPHB1	91	10	18719	41.1407	1	1	1
GOTERM_BP_DIRECT	GO:0021952~central nervous system projection neuron axonogenesis	2	1.88679	0.0470636	SPTBN4, EPHB1	91	10	18719	41.1407	1	1	1
GOTERM_CC_DIRECT	GO:0043005~neuron projection	5	4.71698	0.0250536	MAP4, GABRA5, RTN1, DLG2, EPHB1	94	242	20342	4.47116	0.962111	1	1
GOTERM_MF_DIRECT	GO:0005515~protein binding	19	17.9245	0.0165588	SEL1L3, FBXO41, PRDM8, PDZRN4, SHKBP1, P3H2, SMG6, HMGCR, FBXL21, PDE6A, PODN, RXFP2, TSPOAP1, EPHB1, LEPR, NCAM2, ADGB, PDZRN3, SRGAP2	89	2249	18647	1.77004	0.935325	1	1
GOTERM_MF_DIRECT	GO:0046872~metal ion binding	15	14.1509	0.034905	RAF1, PDZRN4, POLK, LECT2, ADAM21, CSF1R, PDE6A, PDGFRB, ADAM20, B4GALT7, RNF43, MKRN2, NT5DC1, ADGB, UNKL	89	1754	18647	1.79176	0.997052	1	1
KEGG_PATHWAY	chx05218:Melanoma	4	3.77358	0.00522039	RAF1, POLK, FGF5, PDGFRB	47	72	9365	11.0697	0.546311	0.788278	0.788278
KEGG_PATHWAY	chx04014:Ras signaling pathway	5	4.71698	0.0292282	RAF1, EXOC2, CSF1R, FGF5, PDGFRB	47	239	9365	4.16852	0.988658	1	1
KEGG_PATHWAY	chx05214:Glioma	3	2.83019	0.0522323	RAF1, POLK, PDGFRB	47	75	9365	7.97021	0.999697	1	1
KEGG_PATHWAY	chx04015:Rap1 signaling pathway	4	3.77358	0.0845481	RAF1, CSF1R, FGF5, PDGFRB	47	211	9365	3.77735	0.999998	1	1
KEGG_PATHWAY	chx05207:Chemical carcinogenesis - receptor activation	4	3.77358	0.0930655	RAF1, EPHX1, FGF5, CDC25A	47	220	9365	3.62282	1	1	1
